# Supplementary material for: Approaching In Vivo Models of Pneumococcus–Host Interaction: Insights into Surface Proteins, Capsule Production, and Extracellular Vesicles
Source: Pathogens. 2021 Aug 28;10(9):1098. doi: 10.3390/pathogens10091098 (PMC8471892; doi:10.3390/pathogens10091098)
Supplement: Supplementary file 1 [file pathogens-10-01098-s001.zip]

Archive with 1 entries (1 files):
- pathogens-1344936-supplementary.xlsx
