# Supplementary material for: Approaching In Vivo Models of Pneumococcus–Host Interaction: Insights into Surface Proteins, Capsule Production, and Extracellular Vesicles
Source: Pathogens. 2021 Aug 28;10(9):1098. doi: 10.3390/pathogens10091098 (PMC8471892; doi:10.3390/pathogens10091098)
Supplement: Supplementary file 1 [file pathogens-10-01098-s001.zip › pathogens-1344936-supplementary.xlsx]

## Sheet: Host interaction-A
	Supplementary Dataset 1: Predicted surface proteins identified after “shaving” the living cells of the four Streptococcus pneumoniae strains in each of the seven culture conditions.
Hit Uniprot Code	Locus	Description	Location	Total	R6_THB	ST6B_THB	ST8_THB	ST1_THB	R6_DMEM	ST6B_DMEM	ST8_DMEM	ST1_DMEM	R6_THBB	ST6B_THBB	ST8_THBB	ST1_THBB	R6_MCM	ST6B_MCM	ST8_MCM	ST1_MCM	R6_MC	ST6B_MC	ST8_MC	ST1_MC	R6_ECM	ST6B_ECM	ST8_ECM	ST1_ECM	R6_EC	ST6B_EC	ST8_EC	ST1_EC
P0A3M6	spr1517	penicillin-binding protein 2B	1TMD	8			x		x		x		x	x					x						x			x
P59676	spr0304	penicillin-binding protein 2X	1TMD	9			x		x	x	x		x			x			x		x	x
Q8DQ08	spr0907	pneumococcal histidine triad protein D precursor	1TMD	8		x	x	x		x					x	x								x				x
Q8CWR4	spr1060	histidine motif-containing protein	1TMD	8	x	x	x	x		x						x						x						x
Q8DP63	spr1333	peptidoglycan GlcNAc deacetylase	1TMD	6								x								x		x		x	x	x
Q8DRI0	spr0121	surface protein pspA precursor	1TMD	15	x	x	x	x		x	x			x		x		x				x	x		x		x			x		x
Q8DR49	spr0340	phosphomevalonate kinase	1TMD	6				x					x			x		x		x									x
Q8DN07	spr1990	glycerol-3-phosphate dehydrogenase, truncation	1TMD	6			x						x	x				x							x			x
P67283	spr1584	hypothetical protein	1TMD	6	x			x						x		x		x		x
Q8DQT0	spr0516	polynucleotide phosphorylase	1TMD	5	x		x						x		x							x
Q97QM9	SP_1174	hypothetical protein	1TMD	5			x			x					x	x								x
Q8CWT8	spr0318	hypothetical protein	1TMD	5					x					x	x	x					x
Q8CY62	spr1965	fucolectin-related protein	1TMD	4	x														x			x						x
Q8DR59	spr0329	penicillin-binding protein 1A	1TMD	4		x										x			x								x
Q8DNS0	spr1577	serine/threonine protein kinase	1TMD	4			x							x			x		x
Q8DPM3	spr1098	sortase	1TMD	5	x	x							x	x												x
Q8CWP8	spr1531	sialidase B precursor (neuraminidase B)	1TMD	4			x	x			x		x
Q8DR55	spr0334	hypothetical protein	1TMD	4	x	x													x			x
Q8DQE5	spr0716	septation ring formation regulator EzrA	1TMD	4	x			x					x									x
P0A3S4	spr1779	DNA-entry nuclease	1TMD	4	x								x	x							x
Q8DNB6	spr1823	penicillin-binding protein 2A	1TMD	3		x									x				x
Q8CZB9	spr0087	hypothetical protein	1TMD	3					x		x					x
Q8DNL5	spr1655	glycosyl transferase	1TMD	3						x			x		x
Q97NF0	SP_2093	Uncharacterized protein OS=Streptococcus pneumoniae serotype 4 (strain ATCC BAA-334 / TIGR4) GN=SP_2093 PE=4 SV=1 - [Q97NF0_STRPN]	1TMD	2																										x		x
Q8DN89	spr1861	competence protein CglD	1TMD	2																	x									x
Q7CRA4	spr1909	penicillin-binding protein 1B	1TMD	2																	x							x
B1I905	SPH_0395	HNH endonuclease domain protein OS=Streptococcus pneumoniae (strain Hungary19A-6) GN=SPH_0395 PE=4 SV=1 - [B1I905_STRPI]	1TMD	2										x													x
C1C713	SP70585_1077	TraG/TraD family protein OS=Streptococcus pneumoniae (strain 70585) GN=SP70585_1077 PE=4 SV=1 - [C1C713_STRP7]	1TMD	2											x											x
Q8DQ87	spr0794	x-prolyl-dipeptidyl aminopeptidase	1TMD	2					x																x
C1CN94	SPP_0038	Phage protein, putative OS=Streptococcus pneumoniae (strain P1031) GN=SPP_0038 PE=4 SV=1 - [C1CN94_STRZP]	1TMD	2				x														x
Q8DPL8	spr1106	sensory box sensor histidine kinase	1TMD	2												x					x
Q8DNE7	spr1782	hypothetical protein	1TMD	2										x				x
Q8DQ41	spr0856	competence protein CelA	1TMD	2												x				x
Q8CYJ8	spr1370	hypothetical protein	1TMD	2						x	x
I6L8W4	SP_0468	sortase	1TMD	2							x			x
Q97SI4	SP_0377	choline binding protein C	1TMD	2		x	x
Q8DNA9	spr1833	Beta-glucosidase	1TMD	2			x									x
Q97SB8	SP_0467	sortase	1TMD	2								x		x
B1IBT7	SPH_1247	M23 peptidase domain-containing protein	1TMD	2		x		x
Q8DPD6	spr1226	hypothetical protein	1TMD	3	x								x			x
Q8CZ27	spr0542	hypothetical protein	1TMD	1																									x
Q8DMY2	spr2023	rod shape-determining protein MreC	1TMD	1																		x
Q8DN88	spr1862	competence protein CglC	1TMD	1																	x
Q8DPH4	spr1163	cytoplasmic membrane protein	1TMD	1															x
Q8DNA3	spr1840	preprotein translocase subunit YajC	1TMD	1														x
Q8DND7	spr1795	hypothetical protein	1TMD	1							x
Q8DNG8	spr1734	ABC transporter ATP-binding protein	1TMD	1											x
Q8DQF9	spr0693	hypothetical protein	1TMD	1											x
P67294	spr1697	hypothetical protein	1TMD	1			x
Q8DPY9	spr0930	hypothetical protein	1TMD	1			x
Q8CYV3	spr0890	hypothetical protein	1TMD	1			x
Q8DPA4	spr1268	hypothetical protein	1TMD	1		x
P59662	spr0364	signal peptidase I	1TMD	1		x
Q8DR52	spr0337	choline-binding protein F	1TMD	1		x
C1CRC6	SPT_1057	Uncharacterized protein OS=Streptococcus pneumoniae (strain Taiwan19F-14) GN=SPT_1057 PE=4 SV=1 - [C1CRC6_STRZT]	1TMD	1								x
Q8DQM7	spr0595	hypothetical protein	1TMD	2	x							x
Q8DRQ0	spr0009	hypothetical protein	1TMD	1								x
B2IRZ1	SPCG_0169	Uncharacterized protein OS=Streptococcus pneumoniae (strain CGSP14) GN=SPCG_0169 PE=4 SV=1 - [B2IRZ1_STRPS]	1TMD	1								x
Q8DNE1	spr1790	OxaA-like protein precursor	1TMD	2	x			x
Q8DQM0	spr0605	cell division protein DivIB	1TMD	1				x
B1I7H1	SPH_0119	Phage holin, LL-H family OS=Streptococcus pneumoniae (strain Hungary19A-6) GN=SPH_0119 PE=4 SV=1 - [B1I7H1_STRPI]	1TMD	2				x																x
B2IRN1	SPCG_0146	Lantibiotic biosynthesis protein OS=Streptococcus pneumoniae (strain CGSP14) GN=SPCG_0146 PE=4 SV=1 - [B2IRN1_STRPS]	1TMD	1				x
C1CBD2	SP70585_0417	capsular polysaccharide biosynthesis protein Cps4E	1TMD	1				x
E0TS38	SP670_0448	Uncharacterized protein OS=Streptococcus pneumoniae (strain 670-6B) GN=SP670_0448 PE=4 SV=1 - [E0TS38_STRZ6]	1TMD	1				x
Q8DN38	spr1945	choline binding protein PcpA	1TMD	2					x	x
Q8CY84	spr1858	hypothetical protein	1TMD	1									x
Q8DP15	spr1418	hypothetical protein	1TMD	1									x
Q8CYU6	spr0911	hypothetical protein	1TMD	1									x
Q8DR70	spr0303	cell division protein FtsL	1TMD	1									x
Q8DQP4	spr0565	beta-galactosidase precursor	Cell Wall	17	x	x		x					x	x		x		x	x	x	x	x	x	x		x	x		x	x
Q8DQP7	spr0561	cell wall-associated serine proteinase precursor PrtA	Cell Wall	13	x	x	x	x				x		x	x	x		x									x	x	x			x
Q8DR60	spr0328	cell wall surface anchor family protein	Cell Wall	13	x	x	x	x	x	x		x			x				x		x		x	x			x
B1I7B4	Sph_0062	PblB	Cell Wall	9			x			x		x				x			x			x					x	x				x
Q8CYI8	spr1403	hypothetical protein	Cell Wall	10	x			x				x	x		x				x		x	x			x		x
B8ZLE7	SPN23F15110	collagen-like surface-anchored protein	Cell Wall	4				x							x							x					x
Q8DRL6	spr0057	beta-N-acetylhexosaminidase	Cell Wall	9	x	x		x	x					x				x		x							x	x
Q8CZ52	spr0440	endo-beta-N-acetylglucosaminidase	Cell Wall	8	x	x		x	x					x		x						x								x
C1CSG6	SPT_1486	G5 domain family	Cell Wall	8				x				x			x	x			x			x					x					x
Q8CYC9	spr1652	cell wall surface anchor family protein	Cell Wall	8	x	x		x	x	x	x		x									x
P62576	spr1536	sialidase A precursor (neuraminidase A)	Cell Wall	7		x									x		x	x	x								x				x
Q8CWU3	spr0286	hyaluronate lyase precursor (hyaluronidase/hyase)	Cell Wall	7	x							x	x		x										x		x	x
Q8DRA6	spr0247	alkaline amylopullulanase	Cell Wall	7	x	x			x							x		x		x		x
B1I7N4	SPH_1885	Cell wall surface anchor family protein OS=Streptococcus pneumoniae (strain Hungary19A-6) GN=SPH_1885 PE=4 SV=1 - [B1I7N4_STRPI]	Cell Wall	3			x													x							x
C1CPX2	SPT_0501	Cell wall surface anchor family protein OS=Streptococcus pneumoniae (strain Taiwan19F-14) GN=SPT_0501 PE=4 SV=1 - [C1CPX2_STRZT]	Cell Wall	2			x				x
Q8DNF3	spr1771	subtilisin-like serine protease	Cell Wall	3	x				x	x
Q8DRK2	spr0075	cell wall surface anchor family protein	Cell Wall	2	x												x
E0TSK7	SP670_0543	Cell wall surface anchor family protein OS=Streptococcus pneumoniae (strain 670-6B) GN=SP670_0543 PE=4 SV=1 - [E0TSK7_STRZ6]	Cell Wall	1			x
E0TSK5	SP670_0541	Cell wall surface anchor family protein OS=Streptococcus pneumoniae (strain 670-6B) GN=SP670_0541 PE=4 SV=1 - [E0TSK5_STRZ6]	Cell Wall	1			x
Q97SC3	SP_0462	Cell wall surface anchor family protein OS=Streptococcus pneumoniae serotype 4 (strain ATCC BAA-334 / TIGR4) GN=SP_0462 PE=1 SV=1 - [Q97SC3_STRPN]	Cell Wall	1			x
Q59947	spr1042	immunoglobulin A1 protease	Cell Wall	16	x	x	x	x	x	x	x	x	x	x		x		x	x	x		x	x
Q8DQN5	spr0581	Zinc metalloprotease ZmpB	Cell Wall	17	x	x	x	x		x	x	x		x	x	x		x	x	x	x	x					x	x
B5E4P8	SPG_1054	zinc metalloprotease ZmpD	Cell Wall	6		x								x	x			x									x	x
Q8DQI1	spr0659	branched chain amino acid ABC transporter amino acid-binding protein	Lipoprotein	5							x									x	x			x			x
Q8DPQ2	spr1061	pneumococcal histidine triad protein A precursor	Lipoprotein	4		x													x								x				x
Q8DQ24	spr0884	foldase PrsA	Lipoprotein	5	x		x	x												x							x
C1CRC0	SPT_1049	pneumococcal histidine triad protein B	Lipoprotein	4		x				x						x												x
Q8DP50	spr1353	amino acid ABC transporter amino acid-binding protein	Lipoprotein	4				x					x	x					x
Q8DPB7	spr1251	amino acid ABC transporter amino acid-binding protein	Lipoprotein	3															x		x											x
P59214	spr1918	maltose/maltodextrin ABC transporter, maltose/maltodextrin-binding protein	Lipoprotein	4	x								x								x	x
P0A4G1	spr1382	peptide ABC transporter substrate-binding protein	Lipoprotein	4	x					x					x																	x
Q8CZ16	spr0583	pneumococcal surface protein	Lipoprotein	3		x				x																	x
Q8CWN2	spr1975	zinc ABC transporter zinc-binding protein	Lipoprotein	3		x								x										x
Q8DR61	spr0327	ABC transporter substrate-binding protein - oligopeptide transport	Lipoprotein	3					x				x					x
Q8DNM0	spr1645	ABC transporter substrate-binding protein	Lipoprotein	2				x																			x
Q97P48	SP_1796	ABC transporter substrate-binding protein	Lipoprotein	2				x														x
Q8DQC2	spr0747	hypothetical protein	Lipoprotein	3	x									x							x
P0A4G1	spr1382	oligopeptide-binding protein AliB	Lipoprotein	1																												x
Q8CZ90	spr0174	hypothetical protein	Lipoprotein	1																												x
Q8DNU2	spr1534	ABC transporter substrate-binding protein	Lipoprotein	1																		x
Q8DNI1	spr1707	ABC transporter substrate-binding protein - oligopeptide transport	Lipoprotein	1											x
Q8DQ10	spr0904	hypothetical protein	Lipoprotein	1											x
B1I9W5	SPH_2348	signal peptide, ysirk family protein	Lipoprotein	1											x
Q8CYX1	spr0799	hypothetical protein	Lipoprotein	2	x		x
P0A4G3	spr1494	manganese ABC transporter substrate-binding protein	Lipoprotein	1		x
Q8DQG5	spr0679	peptidyl-prolyl cis-trans isomerase, cyclophilin-type	Lipoprotein	2	x	x
Q8DRJ2	spr0092	CapD protein, required for the biosynthesis of type 1 capsular polysaccharide	mt1TMD	22	x	x	x	x	x		x	x	x	x		x		x	x		x	x	x	x	x	x	x		x		x	x
Q8CY83	spr1868	hypothetical protein	mt1TMD	11	x		x		x		x		x				x	x	x	x		x							x
Q8DQJ5	spr0641	P-type ATPase - copper transporter	mt1TMD	7			x						x	x			x				x	x			x
Q8DQ40	spr0857	competence protein CelB	mt1TMD	7			x	x				x	x	x							x							x
Q8DNJ9	spr1677	choline ABC transporter permease	mt1TMD	6									x	x	x										x				x	x
Q8DP20	spr1410	P-type ATPase - calcium transporter	mt1TMD	6					x	x					x				x			x			x
P59652	spr0012	cell division protein FtsH	mt1TMD	5						x								x		x								x			x
Q8CWR7	spr0905	cationic amino acid transporter	mt1TMD	5										x				x				x			x		x
Q8DP89	spr1290	ABC transporter ATP-binding protein	mt1TMD	5					x					x								x					x	x
Q8CYF5	spr1547	hypothetical protein	mt1TMD	5						x		x					x	x							x
P64167	spr0781	SpoE family protein	mt1TMD	6	x			x			x	x			x												x
Q8DR46	spr0343	sensor histidine kinase	mt1TMD	4													x		x				x								x
Q8DMZ1	spr2010	DHH subfamily 1 protein	mt1TMD	4					x				x							x								x
Q8CY70	spr1930	hypothetical protein	mt1TMD	4						x	x				x						x
Q8DNY1	spr1465	hypothetical protein	mt1TMD	4			x							x	x				x
Q8DPE2	spr1216	ABC transporter ATP-binding protein/permease	mt1TMD	5	x			x					x	x		x
Q8DQF5	spr0698	hypothetical protein	mt1TMD	3																	x						x		x
Q8DNL4	spr1656	ABC transporter ATP-binding protein/permease	mt1TMD	3					x																			x				x
Q8DR34	spr0356	PTS system mannitol-specific IIBC components	mt1TMD	3			x											x														x
Q8DP90	spr1289	ABC transporter ATP-binding protein/permease	mt1TMD	3			x													x												x
Q8DR99	spr0259	phosphotransferase system, mannose-specific EIID	mt1TMD	3			x											x				x
Q8CZ59	spr0410	hypothetical protein	mt1TMD	3						x			x												x
Q8DPK5	spr1120	amino acid ABC transporter substrate-binding protein	mt1TMD	3				x		x												x
Q8DNY7	spr1459	glycosil transferase	mt1TMD	3									x		x				x
Q8DRJ3	spr0091	hypothetical protein	mt1TMD	3				x						x					x
Q8CYV1	spr0897	hypothetical protein	mt1TMD	3	x				x										x
Q8CYG6	spr1496	hypothetical protein	mt1TMD	3							x					x	x
Q8DN70	spr1887	ABC transporter ATP-binding protein/permease	mt1TMD	3					x						x			x
B1I968	SPH_0459	galactosyl transferase CpsE	mt1TMD	3			x							x		x
Q7CRB5	spr0464	histidine kinase	mt1TMD	3	x	x				x
Q8DRB1	spr0242	determinant for enhanced expression of pheromone	mt1TMD	3				x					x	x
Q8DMW4	spr2042	sensor histidine kinase ComD	mt1TMD	3	x				x							x
B1IBX2	SPH_1286	ABC-type multidrug/protein/lipid transport system, ATPase component	mt1TMD	2																			x								x
Q8DRG6	spr0137	ABC transporter ATP-binding protein	mt1TMD	2															x											x
Q8DNX7	spr1473	sensor histidine kinase	mt1TMD	2																			x		x
Q8DQM4	spr0601	hypothetical protein	mt1TMD	2																	x	x
Q8DRI8	spr0099	amino acid ABC transporter permease	mt1TMD	2														x				x
Q8DPW6	spr0973	cell division protein FtsW	mt1TMD	2													x					x
Q8DPP5	spr1070	PTS system lactose-specific IIBC component	mt1TMD	2															x	x
Q8DPQ6	spr1052	MATE efflux family protein	mt1TMD	2							x																					x
Q8CWN1	spr1976	zinc ABC transporter permease	mt1TMD	2											x																	x
B1IC96	SPH_1423	DNA translocase FtsK	mt1TMD	2			x																					x
E0TN38	SP670_1174	ABC-type multidrug/protein/lipid transport system	mt1TMD	2				x																				x
Q8DN87	spr1863	competence protein CglB	mt1TMD	2									x															x
C1C7L0	SP70585_1294	ABC transporter NBP/MSD fusion protein	mt1TMD	2						x												x
Q8DRD0	spr0220	iron ABC transporter permease	mt1TMD	2								x										x
Q8CZ91	spr0169	hypothetical protein	mt1TMD	2				x														x
Q8CY97	spr1772	hypothetical protein	mt1TMD	2										x							x
Q8DN03	spr1997	histidine kinase	mt1TMD	3	x				x										x
Q8CWU2	spr0314	hypothetical protein	mt1TMD	2									x						x
Q8CY72	spr1927	hypothetical protein	mt1TMD	2			x										x
Q97SJ5	SP_0351	Capsular polysaccharide biosynthesis protein Cps4F OS=Streptococcus pneumoniae serotype 4 (strain ATCC BAA-334 / TIGR4) GN=cps4F PE=4 SV=1 - [Q97SJ5_STRPN]	mt1TMD	2						x								x
Q8CZ08	spr0608	HesA/MoeB/ThiF family protein	mt1TMD	2									x							x
Q8CY68	spr1941	hypothetical protein	mt1TMD	2						x					x
Q8DRK0	spr0077	sensor histidine kinase	mt1TMD	2				x							x
Q8DN04	spr1996	hypothetical protein	mt1TMD	2			x							x
Q8DNK3	spr1672	cation efflux system protein	mt1TMD	2			x							x
Q8DQU0	spr0505	PTS system beta-glucosides-specific IIABC components	mt1TMD	2			x	x
P0A399	spr1982	D-alanine--poly(phosphoribitol) ligase subunit 1	mt1TMD	2						x				x
Q8DQ95	spr0780	PTS system fructose specific IIABC components	mt1TMD	2						x				x
Q8DNT2	spr1561	hypothetical protein	mt1TMD	2				x						x
I6L8X4	SP_0527	sensor histidine kinase BlpH	mt1TMD	2				x						x
Q8DRN6	spr0034	hypothetical protein	mt1TMD	2									x	x
Q8DNF4	spr1770	toxin secretion ABC transporter, ATP-binding/permease	mt1TMD	2									x			x
P59653	spr0043	competence factor transporting ATP-binding/permease ComA	mt1TMD	2				x					x
B8ZK36	SPN23F12140	V-type sodium ATP synthase subunit I OS=Streptococcus pneumoniae (strain ATCC 700669 / Spain 23F-1) GN=ntpI PE=4 SV=1 - [B8ZK36_STRPJ]	mt1TMD	1																												x
B2IQ89	SPCG_1313	Uncharacterized protein OS=Streptococcus pneumoniae (strain CGSP14) GN=SPCG_1313 PE=4 SV=1 - [B2IQ89_STRPS]	mt1TMD	1																												x
B2IP38	SPCG_0857	ATP synthase subunit I OS=Streptococcus pneumoniae (strain CGSP14) GN=SPCG_0857 PE=4 SV=1 - [B2IP38_STRPS]	mt1TMD	1																												x
Q8DPW3	spr0976	ABC transporter permease	mt1TMD	1																						x
C1CIL8	SPP_0390	Membrane protein, putative OS=Streptococcus pneumoniae (strain P1031) GN=SPP_0390 PE=4 SV=1 - [C1CIL8_STRZP]	mt1TMD	1																						x
Q8DQP8	spr0559	hypothetical protein	mt1TMD	1																								x
Q8DQX9	spr0439	hypothetical protein	mt1TMD	1																								x
Q8DR00	spr0409	glutamine ABC transporter substrate-binding protein	mt1TMD	2	x																							x
B5E5C5	SPG_1269	ABC transporter ATP-binding/permease	mt1TMD	1																								x
Q8CYB3	spr1742	hypothetical protein	mt1TMD	2	x																				x
Q8CYW3	spr0826	hypothetical protein	mt1TMD	1																					x
Q8DN94	spr1849	PTS system ascorbate-specific transporter subunit IIC	mt1TMD	1																			x
P0A4M8	spr1706	oligopeptide ABC transporter, permease AmiC	mt1TMD	1																		x
Q8DQH3	spr0667	cell division ABC transporter, permease FtsX	mt1TMD	1																		x
Q8DQR7	spr0533	amino acid ABC transporter permease	mt1TMD	1																		x
Q8DRD9	spr0180	cardiolipin synthetase	mt1TMD	2	x																	x
Q97P47	SP_1797	ABC transporter permease	mt1TMD	1																		x
Q8DRL1	spr0062	PTS system IID component	mt1TMD	1																				x
Q8DND1	spr1802	hypothetical protein	mt1TMD	1																	x
Q8DMY1	spr2024	ABC transporter permease	mt1TMD	1															x
Q8DP19	spr1411	cation efflux family protein	mt1TMD	1															x
B8ZQ60	SPN23F10860	lactose-specific phosphotransferase system (PTS), IIBC component 2	mt1TMD	1															x
Q8DNQ1	spr1599	hypothetical protein	mt1TMD	1														x
Q8DQN7	spr0579	sensor histidine kinase	mt1TMD	1														x
B5E5E0	SPG_1284	bacteriocine associated ABC transporter permease	mt1TMD	1														x
Q8DRJ7	spr0082	ABC transporter permease	mt1TMD	1																x
E0SZX5	SPAP_1214	PTS system cellobiose-specific transporter subunit IIC	mt1TMD	1																x
Q8DP34	spr1380	ABC transporter	mt1TMD	1													x
Q8DNC1	spr1815	sensor histidine kinase	mt1TMD	1							x
Q8DNE9	spr1778	hemolysin	mt1TMD	1							x
Q8DNU3	spr1533	ABC transporter permease	mt1TMD	1							x
Q8CYN7	spr1206	hypothetical protein	mt1TMD	1							x
Q8DQR9	spr0529	VncS, histidine kinase	mt1TMD	1							x
B1I8V5	SPH_2144	histidine kinase	mt1TMD	1							x
Q8DNB4	spr1826	hypothetical protein	mt1TMD	1											x
Q8DRI2	spr0106	transporter, truncation	mt1TMD	1											x
Q8DNQ3	spr1596	CorA - magnesium and cobalt transporter	mt1TMD	1			x
Q8CYM9	spr1237	hypothetical protein	mt1TMD	1			x
Q8CZ31	spr0510	hypothetical protein	mt1TMD	1			x
Q8DRB2	spr0241	phosphatidate cytidylyltransferase	mt1TMD	1			x
B8ZL67	SPN23F03250	Oligosaccharide repeat unit polymerase Wzy OS=Streptococcus pneumoniae (strain ATCC 700669 / Spain 23F-1) GN=wzy PE=4 SV=1 - [B8ZL67_STRPJ]	mt1TMD	1			x
B1I972	SPH_0463	Polysaccharide polymerase Cps19aI OS=Streptococcus pneumoniae (strain Hungary19A-6) GN=SPH_0463 PE=4 SV=1 - [B1I972_STRPI]	mt1TMD	1			x
Q9ZII5	SPD_0319	undecaprenylphosphate glucosephosphotransferase Cps2E	mt1TMD	1			x
E0SUK4	SPAP_0196	Uncharacterized protein OS=Streptococcus pneumoniae (strain AP200) GN=SPAP_0196 PE=4 SV=1 - [E0SUK4_STRZA]	mt1TMD	1			x
E0TRN8	SP670_0426	Oligosaccharide repeat unit polymerase Wzy OS=Streptococcus pneumoniae (strain 670-6B) GN=SP670_0426 PE=4 SV=1 - [E0TRN8_STRZ6]	mt1TMD	1			x
E0TRL3	SP670_0401	Uncharacterized protein OS=Streptococcus pneumoniae (strain 670-6B) GN=SP670_0401 PE=4 SV=1 - [E0TRL3_STRZ6]	mt1TMD	1			x
Q8DNM3	spr1641	Mg2+ transporter	mt1TMD	1						x
E0TNX1	SP670_0089	PblA OS=Streptococcus pneumoniae (strain 670-6B) GN=SP670_0089 PE=4 SV=1 - [E0TNX1_STRZ6]	mt1TMD	1						x
Q8DN65	spr1894	sensor histidine kinase PnpS	mt1TMD	1										x
Q8DNU7	spr1528	PTS system IIBC components	mt1TMD	1										x
Q8CYM3	spr1280	hypothetical protein	mt1TMD	1										x
Q8DPK6	spr1119	hypothetical protein	mt1TMD	1										x
P0A4Q0	spr0755	glycerol-3-phosphate acyltransferase PlsY	mt1TMD	1										x
C1CAW2	SP70585_2243	Sugar/sodium symporter OS=Streptococcus pneumoniae (strain 70585) GN=SP70585_2243 PE=4 SV=1 - [C1CAW2_STRP7]	mt1TMD	1										x
Q97P46	SP_1798	ABC transporter permease	mt1TMD	1										x
B2IRQ1	SPCG_1694	PTS system IIABC components	mt1TMD	1		x
Q8DMX0	spr2036	ABC transporter permease	mt1TMD	1								x
Q8DNL3	spr1657	ABC transporter ATP-binding protein/permease	mt1TMD	1								x
Q8DNS8	spr1566	PTS system IIABC components	mt1TMD	1								x
Q8DR84	spr0282	cellobiose phosphotransferase system IIC component	mt1TMD	1								x
C1CPH4	SPT_0347	putative otitis media-associated H10	mt1TMD	1												x
Q8DN48	spr1923	hypothetical protein	mt1TMD	1												x
Q8DPA3	spr1269	prolipoprotein diacylglyceryl transferase	mt1TMD	1												x
Q8CZ20	spr0568	hypothetical protein	mt1TMD	1												x
B2INI4	SPCG_2133	sugar ABC transporter permease	mt1TMD	1												x
E0TRF1	SP670_2310	putative ABC-type sugar transport system permease	mt1TMD	1												x
Q97SK2	SP_0332	hypothetical protein	mt1TMD	1												x
Q8DP88	spr1292	hypothetical protein	mt1TMD	1				x
Q8DPI1	spr1150	polysaccharide biosynthesis protein	mt1TMD	2	x			x
Q8DQ75	spr0814	hypothetical protein	mt1TMD	1				x
Q8DQ82	spr0804	hypothetical protein	mt1TMD	1				x
P0A4I6	spr0708	sensor histidine kinase CiaH	mt1TMD	1				x
Q8DQW2	spr0468	hypothetical protein	mt1TMD	2	x			x
B1IBT2	SPH_1242	TraG/TraD family protein OS=Streptococcus pneumoniae (strain Hungary19A-6) GN=SPH_1242 PE=4 SV=1 - [B1IBT2_STRPI]	mt1TMD	1				x
B5E251	SPG_0487	Bacteriocin BlpN OS=Streptococcus pneumoniae serotype 19F (strain G54) GN=blpN PE=4 SV=1 - [B5E251_STRP4]	mt1TMD	1				x
E0TN51	SP670_1187	TraG/TraD family protein OS=Streptococcus pneumoniae (strain 670-6B) GN=SP670_1187 PE=4 SV=1 - [E0TN51_STRZ6]	mt1TMD	1				x
E0TN50	SP670_1186	Uncharacterized protein OS=Streptococcus pneumoniae (strain 670-6B) GN=SP670_1186 PE=4 SV=1 - [E0TN50_STRZ6]	mt1TMD	1				x
Q97ND0	SP_2120	hypothetical protein	mt1TMD	1				x
Q8DN21	spr1968	PTS system IIC component	mt1TMD	1									x
Q8DN72	spr1885	ABC transporter ATP-binding protein/permease	mt1TMD	1									x
Q8DN80	spr1873	hypothetical protein	mt1TMD	1									x
Q8DPI8	spr1142	hypothetical protein	mt1TMD	1									x
Q8DQF7	spr0695	hypothetical protein	mt1TMD	1									x
Q8DQP1	spr0574	ribonuclease BN	mt1TMD	1	x
Q8DN05	spr1995	choline binding protein A	Secretory	15	x	x	x	x	x	x	x	x		x		x		x				x	x				x			x
Q97Q99	SP_1326	neuraminidase	Secretory	5			x			x				x					x	x
Q8DQ07	spr0908	pneumococcal histidine triad protein E precursor	Secretory	5	x	x	x							x											x
E0TRE6	SP670_2305	blood group A- and B-cleaving endo-beta-galactosidase	Secretory	4			x	x						x				x
Q8DMY4	spr2021	general stress protein GSP-781	Secretory	4	x	x							x	x
P59206	spr0867	endo-beta-N-acetylglucosaminidase	Secretory	4		x		x					x											x
Q8CYP5	spr1178	hypothetical protein	Secretory	2									x									x
Q8DP07	spr1431	1,4-beta-N-acetylmuramidase	Secretory	3	x	x									x
Q97NB5	SP_2136	choline binding protein PcpA	Secretory	2		x		x
Q8DPY8	spr0931	hypothetical protein	Secretory	3	x	x			x
Q8DQ62	spr0831	choline binding protein E	Secretory	3	x			x					x
Q8DRI1	spr0108	hypothetical protein	Secretory	1																									x
C1CBH8	SP70585_2328	choline binding protein D	Secretory	1																								x
Q8DPA5	spr1267	hypothetical protein	Secretory	1													x
Q8DN58	spr1903	UTP-glucose-1-phosphate uridylyltransferase	Secretory	2	x						x

## Sheet: Contact-B
Hit Uniprot Code	Locus	Description	Location	Total	R6_THB	ST6B_THB	ST8_THB	ST1_THB	R6_THBB	ST6B_THBB	ST8_THBB	ST1_THBB	R6_DMEM	ST6B_DMEM	ST8_DMEM	ST1_DMEM	R6_MCM	ST6B_MCM	ST8_MCM	ST1_MCM	R6_ECM	ST6B_ECM	ST8_ECM	ST1_ECM	R6_MC	ST6B_MC	ST8_MC	ST1_MC	R6_EC	ST6B_EC	ST8_EC	ST1_EC
P0A3M6	spr1517	penicillin-binding protein 2B	1TMD	8			x		x	x			x		x				x		x			x
P59676	spr0304	penicillin-binding protein 2X	1TMD	9			x		x			x	x	x	x				x						x	x
Q8DQ08	spr0907	pneumococcal histidine triad protein D precursor	1TMD	8		x	x	x			x	x		x										x				x
Q8CWR4	spr1060	histidine motif-containing protein	1TMD	8	x	x	x	x				x		x										x		x
Q8DP63	spr1333	peptidoglycan GlcNAc deacetylase	1TMD	6												x				x	x	x				x		x
Q8DRI0	spr0121	surface protein pspA precursor	1TMD	15	x	x	x	x		x		x		x	x			x			x		x			x	x			x		x
Q8DR49	spr0340	phosphomevalonate kinase	1TMD	6				x	x			x						x		x									x
Q8DN07	spr1990	glycerol-3-phosphate dehydrogenase, truncation	1TMD	6			x		x	x								x			x			x
P67283	spr1584	hypothetical protein	1TMD	6	x			x		x		x						x		x
Q8DQT0	spr0516	polynucleotide phosphorylase	1TMD	5	x		x		x		x															x
Q97QM9	SP_1174	hypothetical protein	1TMD	5			x				x	x		x														x
Q8CWT8	spr0318	hypothetical protein	1TMD	5						x	x	x	x												x
Q8CY62	spr1965	fucolectin-related protein	1TMD	4	x														x					x		x
Q8DR59	spr0329	penicillin-binding protein 1A	1TMD	4		x						x							x				x
Q8DNS0	spr1577	serine/threonine protein kinase	1TMD	4			x			x							x		x
Q8DPM3	spr1098	sortase	1TMD	5	x	x			x	x												x
Q8CWP8	spr1531	sialidase B precursor (neuraminidase B)	1TMD	4			x	x	x						x
Q8DR55	spr0334	hypothetical protein	1TMD	4	x	x													x							x
Q8DQE5	spr0716	septation ring formation regulator EzrA	1TMD	4	x			x	x																	x
P0A3S4	spr1779	DNA-entry nuclease	1TMD	4	x				x	x															x
Q8DNB6	spr1823	penicillin-binding protein 2A	1TMD	3		x					x								x
Q8CZB9	spr0087	hypothetical protein	1TMD	3								x	x		x
Q8DNL5	spr1655	glycosyl transferase	1TMD	3					x		x			x
Q97NF0	SP_2093	Uncharacterized protein OS=Streptococcus pneumoniae serotype 4 (strain ATCC BAA-334 / TIGR4) GN=SP_2093 PE=4 SV=1 - [Q97NF0_STRPN]	1TMD	2																										x		x
Q8DN89	spr1861	competence protein CglD	1TMD	2																					x					x
Q7CRA4	spr1909	penicillin-binding protein 1B	1TMD	2																				x	x
B1I905	SPH_0395	HNH endonuclease domain protein OS=Streptococcus pneumoniae (strain Hungary19A-6) GN=SPH_0395 PE=4 SV=1 - [B1I905_STRPI]	1TMD	2						x													x
C1C713	SP70585_1077	TraG/TraD family protein OS=Streptococcus pneumoniae (strain 70585) GN=SP70585_1077 PE=4 SV=1 - [C1C713_STRP7]	1TMD	2							x											x
Q8DQ87	spr0794	x-prolyl-dipeptidyl aminopeptidase	1TMD	2									x								x
C1CN94	SPP_0038	Phage protein, putative OS=Streptococcus pneumoniae (strain P1031) GN=SPP_0038 PE=4 SV=1 - [C1CN94_STRZP]	1TMD	2				x																		x
Q8DPL8	spr1106	sensory box sensor histidine kinase	1TMD	2								x													x
Q8DNE7	spr1782	hypothetical protein	1TMD	2						x								x
Q8DQ41	spr0856	competence protein CelA	1TMD	2								x								x
Q8CYJ8	spr1370	hypothetical protein	1TMD	2										x	x
I6L8W4	SP_0468	sortase	1TMD	2						x					x
Q97SI4	SP_0377	choline binding protein C	1TMD	2		x	x
Q8DNA9	spr1833	Beta-glucosidase	1TMD	2			x					x
Q97SB8	SP_0467	sortase	1TMD	2						x						x
B1IBT7	SPH_1247	M23 peptidase domain-containing protein	1TMD	2		x		x
Q8DPD6	spr1226	hypothetical protein	1TMD	3	x				x			x
Q8CZ27	spr0542	hypothetical protein	1TMD	1																									x
Q8DMY2	spr2023	rod shape-determining protein MreC	1TMD	1																						x
Q8DN88	spr1862	competence protein CglC	1TMD	1																					x
Q8DPH4	spr1163	cytoplasmic membrane protein	1TMD	1															x
Q8DNA3	spr1840	preprotein translocase subunit YajC	1TMD	1														x
Q8DND7	spr1795	hypothetical protein	1TMD	1											x
Q8DNG8	spr1734	ABC transporter ATP-binding protein	1TMD	1							x
Q8DQF9	spr0693	hypothetical protein	1TMD	1							x
P67294	spr1697	hypothetical protein	1TMD	1			x
Q8DPY9	spr0930	hypothetical protein	1TMD	1			x
Q8CYV3	spr0890	hypothetical protein	1TMD	1			x
Q8DPA4	spr1268	hypothetical protein	1TMD	1		x
P59662	spr0364	signal peptidase I	1TMD	1		x
Q8DR52	spr0337	choline-binding protein F	1TMD	1		x
C1CRC6	SPT_1057	Uncharacterized protein OS=Streptococcus pneumoniae (strain Taiwan19F-14) GN=SPT_1057 PE=4 SV=1 - [C1CRC6_STRZT]	1TMD	1												x
Q8DQM7	spr0595	hypothetical protein	1TMD	2	x											x
Q8DRQ0	spr0009	hypothetical protein	1TMD	1												x
B2IRZ1	SPCG_0169	Uncharacterized protein OS=Streptococcus pneumoniae (strain CGSP14) GN=SPCG_0169 PE=4 SV=1 - [B2IRZ1_STRPS]	1TMD	1												x
Q8DNE1	spr1790	OxaA-like protein precursor	1TMD	2	x			x
Q8DQM0	spr0605	cell division protein DivIB	1TMD	1				x
B1I7H1	SPH_0119	Phage holin, LL-H family OS=Streptococcus pneumoniae (strain Hungary19A-6) GN=SPH_0119 PE=4 SV=1 - [B1I7H1_STRPI]	1TMD	2				x																				x
B2IRN1	SPCG_0146	Lantibiotic biosynthesis protein OS=Streptococcus pneumoniae (strain CGSP14) GN=SPCG_0146 PE=4 SV=1 - [B2IRN1_STRPS]	1TMD	1				x
C1CBD2	SP70585_0417	capsular polysaccharide biosynthesis protein Cps4E	1TMD	1				x
E0TS38	SP670_0448	Uncharacterized protein OS=Streptococcus pneumoniae (strain 670-6B) GN=SP670_0448 PE=4 SV=1 - [E0TS38_STRZ6]	1TMD	1				x
Q8DN38	spr1945	choline binding protein PcpA	1TMD	2									x	x
Q8CY84	spr1858	hypothetical protein	1TMD	1					x
Q8DP15	spr1418	hypothetical protein	1TMD	1					x
Q8CYU6	spr0911	hypothetical protein	1TMD	1					x
Q8DR70	spr0303	cell division protein FtsL	1TMD	1					x
Q8DQP4	spr0565	beta-galactosidase precursor	Cell Wall	17	x	x		x	x	x		x						x	x	x		x	x		x	x	x	x	x	x
Q8DQP7	spr0561	cell wall-associated serine proteinase precursor PrtA	Cell Wall	13	x	x	x	x		x	x	x				x		x					x	x					x			x
Q8DR60	spr0328	cell wall surface anchor family protein	Cell Wall	13	x	x	x	x			x		x	x		x			x				x		x		x	x
B1I7B4	Sph_0062	PblB	Cell Wall	9			x					x		x		x			x				x	x		x						x
Q8CYI8	spr1403	hypothetical protein	Cell Wall	10	x			x	x		x					x			x		x		x		x	x
B8ZLE7	SPN23F15110	collagen-like surface-anchored protein	Cell Wall	4				x			x												x			x
Q8DRL6	spr0057	beta-N-acetylhexosaminidase	Cell Wall	9	x	x		x		x			x					x		x			x	x
Q8CZ52	spr0440	endo-beta-N-acetylglucosaminidase	Cell Wall	8	x	x		x		x		x	x													x				x
C1CSG6	SPT_1486	G5 domain family	Cell Wall	8				x			x	x				x			x				x			x						x
Q8CYC9	spr1652	cell wall surface anchor family protein	Cell Wall	8	x	x		x	x				x	x	x											x
P62576	spr1536	sialidase A precursor (neuraminidase A)	Cell Wall	7		x					x						x	x	x				x								x
Q8CWU3	spr0286	hyaluronate lyase precursor (hyaluronidase/hyase)	Cell Wall	7	x				x		x					x					x		x	x
Q8DRA6	spr0247	alkaline amylopullulanase	Cell Wall	7	x	x						x	x					x		x						x
B1I7N4	SPH_1885	Cell wall surface anchor family protein OS=Streptococcus pneumoniae (strain Hungary19A-6) GN=SPH_1885 PE=4 SV=1 - [B1I7N4_STRPI]	Cell Wall	3			x													x			x
C1CPX2	SPT_0501	Cell wall surface anchor family protein OS=Streptococcus pneumoniae (strain Taiwan19F-14) GN=SPT_0501 PE=4 SV=1 - [C1CPX2_STRZT]	Cell Wall	2			x								x
Q8DNF3	spr1771	subtilisin-like serine protease	Cell Wall	3	x								x	x
Q8DRK2	spr0075	cell wall surface anchor family protein	Cell Wall	2	x												x
E0TSK7	SP670_0543	Cell wall surface anchor family protein OS=Streptococcus pneumoniae (strain 670-6B) GN=SP670_0543 PE=4 SV=1 - [E0TSK7_STRZ6]	Cell Wall	1			x
E0TSK5	SP670_0541	Cell wall surface anchor family protein OS=Streptococcus pneumoniae (strain 670-6B) GN=SP670_0541 PE=4 SV=1 - [E0TSK5_STRZ6]	Cell Wall	1			x
Q97SC3	SP_0462	Cell wall surface anchor family protein OS=Streptococcus pneumoniae serotype 4 (strain ATCC BAA-334 / TIGR4) GN=SP_0462 PE=1 SV=1 - [Q97SC3_STRPN]	Cell Wall	1			x
Q59947	spr1042	immunoglobulin A1 protease	Cell Wall	16	x	x	x	x	x	x		x	x	x	x	x		x	x	x						x	x
Q8DQN5	spr0581	Zinc metalloprotease ZmpB	Cell Wall	17	x	x	x	x		x	x	x		x	x	x		x	x	x			x	x	x	x
B5E4P8	SPG_1054	zinc metalloprotease ZmpD	Cell Wall	6		x				x	x							x					x	x
Q8DQI1	spr0659	branched chain amino acid ABC transporter amino acid-binding protein	Lipoprotein	5											x					x			x		x			x
Q8DPQ2	spr1061	pneumococcal histidine triad protein A precursor	Lipoprotein	4		x													x				x								x
Q8DQ24	spr0884	foldase PrsA	Lipoprotein	5	x		x	x												x			x
C1CRC0	SPT_1049	pneumococcal histidine triad protein B	Lipoprotein	4		x						x		x										x
Q8DP50	spr1353	amino acid ABC transporter amino acid-binding protein	Lipoprotein	4				x	x	x									x
Q8DPB7	spr1251	amino acid ABC transporter amino acid-binding protein	Lipoprotein	3															x						x							x
P59214	spr1918	maltose/maltodextrin ABC transporter, maltose/maltodextrin-binding protein	Lipoprotein	4	x				x																x	x
P0A4G1	spr1382	peptide ABC transporter substrate-binding protein	Lipoprotein	4	x						x			x																		x
Q8CZ16	spr0583	pneumococcal surface protein	Lipoprotein	3		x								x									x
Q8CWN2	spr1975	zinc ABC transporter zinc-binding protein	Lipoprotein	3		x				x																		x
Q8DR61	spr0327	ABC transporter substrate-binding protein - oligopeptide transport	Lipoprotein	3					x				x					x
Q8DNM0	spr1645	ABC transporter substrate-binding protein	Lipoprotein	2				x															x
Q97P48	SP_1796	ABC transporter substrate-binding protein	Lipoprotein	2				x																		x
Q8DQC2	spr0747	hypothetical protein	Lipoprotein	3	x					x															x
P0A4G1	spr1382	oligopeptide-binding protein AliB	Lipoprotein	1																												x
Q8CZ90	spr0174	hypothetical protein	Lipoprotein	1																												x
Q8DNU2	spr1534	ABC transporter substrate-binding protein	Lipoprotein	1																						x
Q8DNI1	spr1707	ABC transporter substrate-binding protein - oligopeptide transport	Lipoprotein	1							x
Q8DQ10	spr0904	hypothetical protein	Lipoprotein	1							x
B1I9W5	SPH_2348	signal peptide, ysirk family protein	Lipoprotein	1							x
Q8CYX1	spr0799	hypothetical protein	Lipoprotein	2	x		x
P0A4G3	spr1494	manganese ABC transporter substrate-binding protein	Lipoprotein	1		x
Q8DQG5	spr0679	peptidyl-prolyl cis-trans isomerase, cyclophilin-type	Lipoprotein	2	x	x
Q8DRJ2	spr0092	CapD protein, required for the biosynthesis of type 1 capsular polysaccharide	mt1TMD	22	x	x	x	x	x	x		x	x		x	x		x	x		x	x	x		x	x	x	x	x		x	x
Q8CY83	spr1868	hypothetical protein	mt1TMD	11	x		x		x				x		x		x	x	x	x						x			x
Q8DQJ5	spr0641	P-type ATPase - copper transporter	mt1TMD	7			x		x	x							x				x				x	x
Q8DQ40	spr0857	competence protein CelB	mt1TMD	7			x	x	x	x						x								x	x
Q8DNJ9	spr1677	choline ABC transporter permease	mt1TMD	6					x	x	x										x								x	x
Q8DP20	spr1410	P-type ATPase - calcium transporter	mt1TMD	6							x		x	x					x		x					x
P59652	spr0012	cell division protein FtsH	mt1TMD	5										x				x		x				x							x
Q8CWR7	spr0905	cationic amino acid transporter	mt1TMD	5						x								x			x		x			x
Q8DP89	spr1290	ABC transporter ATP-binding protein	mt1TMD	5						x			x										x	x		x
Q8CYF5	spr1547	hypothetical protein	mt1TMD	5										x		x	x	x			x
P64167	spr0781	SpoE family protein	mt1TMD	6	x			x			x				x	x							x
Q8DR46	spr0343	sensor histidine kinase	mt1TMD	4													x		x								x				x
Q8DMZ1	spr2010	DHH subfamily 1 protein	mt1TMD	4					x				x							x				x
Q8CY70	spr1930	hypothetical protein	mt1TMD	4							x			x	x										x
Q8DNY1	spr1465	hypothetical protein	mt1TMD	4			x			x	x								x
Q8DPE2	spr1216	ABC transporter ATP-binding protein/permease	mt1TMD	5	x			x	x	x		x
Q8DQF5	spr0698	hypothetical protein	mt1TMD	3																			x		x				x
Q8DNL4	spr1656	ABC transporter ATP-binding protein/permease	mt1TMD	3									x											x								x
Q8DR34	spr0356	PTS system mannitol-specific IIBC components	mt1TMD	3			x											x														x
Q8DP90	spr1289	ABC transporter ATP-binding protein/permease	mt1TMD	3			x													x												x
Q8DR99	spr0259	phosphotransferase system, mannose-specific EIID	mt1TMD	3			x											x								x
Q8CZ59	spr0410	hypothetical protein	mt1TMD	3					x					x							x
Q8DPK5	spr1120	amino acid ABC transporter substrate-binding protein	mt1TMD	3				x						x												x
Q8DNY7	spr1459	glycosil transferase	mt1TMD	3					x		x								x
Q8DRJ3	spr0091	hypothetical protein	mt1TMD	3				x		x									x
Q8CYV1	spr0897	hypothetical protein	mt1TMD	3	x								x						x
Q8CYG6	spr1496	hypothetical protein	mt1TMD	3								x			x		x
Q8DN70	spr1887	ABC transporter ATP-binding protein/permease	mt1TMD	3							x		x					x
B1I968	SPH_0459	galactosyl transferase CpsE	mt1TMD	3			x			x		x
Q7CRB5	spr0464	histidine kinase	mt1TMD	3	x	x								x
Q8DRB1	spr0242	determinant for enhanced expression of pheromone	mt1TMD	3				x	x	x
Q8DMW4	spr2042	sensor histidine kinase ComD	mt1TMD	3	x							x	x
B1IBX2	SPH_1286	ABC-type multidrug/protein/lipid transport system, ATPase component	mt1TMD	2																							x				x
Q8DRG6	spr0137	ABC transporter ATP-binding protein	mt1TMD	2															x											x
Q8DNX7	spr1473	sensor histidine kinase	mt1TMD	2																	x						x
Q8DQM4	spr0601	hypothetical protein	mt1TMD	2																					x	x
Q8DRI8	spr0099	amino acid ABC transporter permease	mt1TMD	2														x								x
Q8DPW6	spr0973	cell division protein FtsW	mt1TMD	2													x									x
Q8DPP5	spr1070	PTS system lactose-specific IIBC component	mt1TMD	2															x	x
Q8DPQ6	spr1052	MATE efflux family protein	mt1TMD	2											x																	x
Q8CWN1	spr1976	zinc ABC transporter permease	mt1TMD	2							x																					x
B1IC96	SPH_1423	DNA translocase FtsK	mt1TMD	2			x																	x
E0TN38	SP670_1174	ABC-type multidrug/protein/lipid transport system	mt1TMD	2				x																x
Q8DN87	spr1863	competence protein CglB	mt1TMD	2					x															x
C1C7L0	SP70585_1294	ABC transporter NBP/MSD fusion protein	mt1TMD	2										x												x
Q8DRD0	spr0220	iron ABC transporter permease	mt1TMD	2												x										x
Q8CZ91	spr0169	hypothetical protein	mt1TMD	2				x																		x
Q8CY97	spr1772	hypothetical protein	mt1TMD	2						x															x
Q8DN03	spr1997	histidine kinase	mt1TMD	3	x								x						x
Q8CWU2	spr0314	hypothetical protein	mt1TMD	2					x										x
Q8CY72	spr1927	hypothetical protein	mt1TMD	2			x										x
Q97SJ5	SP_0351	Capsular polysaccharide biosynthesis protein Cps4F OS=Streptococcus pneumoniae serotype 4 (strain ATCC BAA-334 / TIGR4) GN=cps4F PE=4 SV=1 - [Q97SJ5_STRPN]	mt1TMD	2										x				x
Q8CZ08	spr0608	HesA/MoeB/ThiF family protein	mt1TMD	2					x											x
Q8CY68	spr1941	hypothetical protein	mt1TMD	2							x			x
Q8DRK0	spr0077	sensor histidine kinase	mt1TMD	2				x			x
Q8DN04	spr1996	hypothetical protein	mt1TMD	2			x			x
Q8DNK3	spr1672	cation efflux system protein	mt1TMD	2			x			x
Q8DQU0	spr0505	PTS system beta-glucosides-specific IIABC components	mt1TMD	2			x	x
P0A399	spr1982	D-alanine--poly(phosphoribitol) ligase subunit 1	mt1TMD	2						x				x
Q8DQ95	spr0780	PTS system fructose specific IIABC components	mt1TMD	2						x				x
Q8DNT2	spr1561	hypothetical protein	mt1TMD	2				x		x
I6L8X4	SP_0527	sensor histidine kinase BlpH	mt1TMD	2				x		x
Q8DRN6	spr0034	hypothetical protein	mt1TMD	2					x	x
Q8DNF4	spr1770	toxin secretion ABC transporter, ATP-binding/permease	mt1TMD	2					x			x
P59653	spr0043	competence factor transporting ATP-binding/permease ComA	mt1TMD	2				x	x
B8ZK36	SPN23F12140	V-type sodium ATP synthase subunit I OS=Streptococcus pneumoniae (strain ATCC 700669 / Spain 23F-1) GN=ntpI PE=4 SV=1 - [B8ZK36_STRPJ]	mt1TMD	1																												x
B2IQ89	SPCG_1313	Uncharacterized protein OS=Streptococcus pneumoniae (strain CGSP14) GN=SPCG_1313 PE=4 SV=1 - [B2IQ89_STRPS]	mt1TMD	1																												x
B2IP38	SPCG_0857	ATP synthase subunit I OS=Streptococcus pneumoniae (strain CGSP14) GN=SPCG_0857 PE=4 SV=1 - [B2IP38_STRPS]	mt1TMD	1																												x
Q8DPW3	spr0976	ABC transporter permease	mt1TMD	1																		x
C1CIL8	SPP_0390	Membrane protein, putative OS=Streptococcus pneumoniae (strain P1031) GN=SPP_0390 PE=4 SV=1 - [C1CIL8_STRZP]	mt1TMD	1																		x
Q8DQP8	spr0559	hypothetical protein	mt1TMD	1																				x
Q8DQX9	spr0439	hypothetical protein	mt1TMD	1																				x
Q8DR00	spr0409	glutamine ABC transporter substrate-binding protein	mt1TMD	2	x																			x
B5E5C5	SPG_1269	ABC transporter ATP-binding/permease	mt1TMD	1																				x
Q8CYB3	spr1742	hypothetical protein	mt1TMD	2	x																x
Q8CYW3	spr0826	hypothetical protein	mt1TMD	1																	x
Q8DN94	spr1849	PTS system ascorbate-specific transporter subunit IIC	mt1TMD	1																							x
P0A4M8	spr1706	oligopeptide ABC transporter, permease AmiC	mt1TMD	1																						x
Q8DQH3	spr0667	cell division ABC transporter, permease FtsX	mt1TMD	1																						x
Q8DQR7	spr0533	amino acid ABC transporter permease	mt1TMD	1																						x
Q8DRD9	spr0180	cardiolipin synthetase	mt1TMD	2	x																					x
Q97P47	SP_1797	ABC transporter permease	mt1TMD	1																						x
Q8DRL1	spr0062	PTS system IID component	mt1TMD	1																								x
Q8DND1	spr1802	hypothetical protein	mt1TMD	1																					x
Q8DMY1	spr2024	ABC transporter permease	mt1TMD	1															x
Q8DP19	spr1411	cation efflux family protein	mt1TMD	1															x
B8ZQ60	SPN23F10860	lactose-specific phosphotransferase system (PTS), IIBC component 2	mt1TMD	1															x
Q8DNQ1	spr1599	hypothetical protein	mt1TMD	1														x
Q8DQN7	spr0579	sensor histidine kinase	mt1TMD	1														x
B5E5E0	SPG_1284	bacteriocine associated ABC transporter permease	mt1TMD	1														x
Q8DRJ7	spr0082	ABC transporter permease	mt1TMD	1																x
E0SZX5	SPAP_1214	PTS system cellobiose-specific transporter subunit IIC	mt1TMD	1																x
Q8DP34	spr1380	ABC transporter	mt1TMD	1													x
Q8DNC1	spr1815	sensor histidine kinase	mt1TMD	1											x
Q8DNE9	spr1778	hemolysin	mt1TMD	1											x
Q8DNU3	spr1533	ABC transporter permease	mt1TMD	1											x
Q8CYN7	spr1206	hypothetical protein	mt1TMD	1											x
Q8DQR9	spr0529	VncS, histidine kinase	mt1TMD	1											x
B1I8V5	SPH_2144	histidine kinase	mt1TMD	1											x
Q8DNB4	spr1826	hypothetical protein	mt1TMD	1							x
Q8DRI2	spr0106	transporter, truncation	mt1TMD	1							x
Q8DNQ3	spr1596	CorA - magnesium and cobalt transporter	mt1TMD	1			x
Q8CYM9	spr1237	hypothetical protein	mt1TMD	1			x
Q8CZ31	spr0510	hypothetical protein	mt1TMD	1			x
Q8DRB2	spr0241	phosphatidate cytidylyltransferase	mt1TMD	1			x
B8ZL67	SPN23F03250	Oligosaccharide repeat unit polymerase Wzy OS=Streptococcus pneumoniae (strain ATCC 700669 / Spain 23F-1) GN=wzy PE=4 SV=1 - [B8ZL67_STRPJ]	mt1TMD	1			x
B1I972	SPH_0463	Polysaccharide polymerase Cps19aI OS=Streptococcus pneumoniae (strain Hungary19A-6) GN=SPH_0463 PE=4 SV=1 - [B1I972_STRPI]	mt1TMD	1			x
Q9ZII5	SPD_0319	undecaprenylphosphate glucosephosphotransferase Cps2E	mt1TMD	1			x
E0SUK4	SPAP_0196	Uncharacterized protein OS=Streptococcus pneumoniae (strain AP200) GN=SPAP_0196 PE=4 SV=1 - [E0SUK4_STRZA]	mt1TMD	1			x
E0TRN8	SP670_0426	Oligosaccharide repeat unit polymerase Wzy OS=Streptococcus pneumoniae (strain 670-6B) GN=SP670_0426 PE=4 SV=1 - [E0TRN8_STRZ6]	mt1TMD	1			x
E0TRL3	SP670_0401	Uncharacterized protein OS=Streptococcus pneumoniae (strain 670-6B) GN=SP670_0401 PE=4 SV=1 - [E0TRL3_STRZ6]	mt1TMD	1			x
Q8DNM3	spr1641	Mg2+ transporter	mt1TMD	1										x
E0TNX1	SP670_0089	PblA OS=Streptococcus pneumoniae (strain 670-6B) GN=SP670_0089 PE=4 SV=1 - [E0TNX1_STRZ6]	mt1TMD	1										x
Q8DN65	spr1894	sensor histidine kinase PnpS	mt1TMD	1						x
Q8DNU7	spr1528	PTS system IIBC components	mt1TMD	1						x
Q8CYM3	spr1280	hypothetical protein	mt1TMD	1						x
Q8DPK6	spr1119	hypothetical protein	mt1TMD	1						x
P0A4Q0	spr0755	glycerol-3-phosphate acyltransferase PlsY	mt1TMD	1						x
C1CAW2	SP70585_2243	Sugar/sodium symporter OS=Streptococcus pneumoniae (strain 70585) GN=SP70585_2243 PE=4 SV=1 - [C1CAW2_STRP7]	mt1TMD	1						x
Q97P46	SP_1798	ABC transporter permease	mt1TMD	1						x
B2IRQ1	SPCG_1694	PTS system IIABC components	mt1TMD	1		x
Q8DMX0	spr2036	ABC transporter permease	mt1TMD	1												x
Q8DNL3	spr1657	ABC transporter ATP-binding protein/permease	mt1TMD	1												x
Q8DNS8	spr1566	PTS system IIABC components	mt1TMD	1												x
Q8DR84	spr0282	cellobiose phosphotransferase system IIC component	mt1TMD	1												x
C1CPH4	SPT_0347	putative otitis media-associated H10	mt1TMD	1								x
Q8DN48	spr1923	hypothetical protein	mt1TMD	1								x
Q8DPA3	spr1269	prolipoprotein diacylglyceryl transferase	mt1TMD	1								x
Q8CZ20	spr0568	hypothetical protein	mt1TMD	1								x
B2INI4	SPCG_2133	sugar ABC transporter permease	mt1TMD	1								x
E0TRF1	SP670_2310	putative ABC-type sugar transport system permease	mt1TMD	1								x
Q97SK2	SP_0332	hypothetical protein	mt1TMD	1								x
Q8DP88	spr1292	hypothetical protein	mt1TMD	1				x
Q8DPI1	spr1150	polysaccharide biosynthesis protein	mt1TMD	2	x			x
Q8DQ75	spr0814	hypothetical protein	mt1TMD	1				x
Q8DQ82	spr0804	hypothetical protein	mt1TMD	1				x
P0A4I6	spr0708	sensor histidine kinase CiaH	mt1TMD	1				x
Q8DQW2	spr0468	hypothetical protein	mt1TMD	2	x			x
B1IBT2	SPH_1242	TraG/TraD family protein OS=Streptococcus pneumoniae (strain Hungary19A-6) GN=SPH_1242 PE=4 SV=1 - [B1IBT2_STRPI]	mt1TMD	1				x
B5E251	SPG_0487	Bacteriocin BlpN OS=Streptococcus pneumoniae serotype 19F (strain G54) GN=blpN PE=4 SV=1 - [B5E251_STRP4]	mt1TMD	1				x
E0TN51	SP670_1187	TraG/TraD family protein OS=Streptococcus pneumoniae (strain 670-6B) GN=SP670_1187 PE=4 SV=1 - [E0TN51_STRZ6]	mt1TMD	1				x
E0TN50	SP670_1186	Uncharacterized protein OS=Streptococcus pneumoniae (strain 670-6B) GN=SP670_1186 PE=4 SV=1 - [E0TN50_STRZ6]	mt1TMD	1				x
Q97ND0	SP_2120	hypothetical protein	mt1TMD	1				x
Q8DN21	spr1968	PTS system IIC component	mt1TMD	1					x
Q8DN72	spr1885	ABC transporter ATP-binding protein/permease	mt1TMD	1					x
Q8DN80	spr1873	hypothetical protein	mt1TMD	1					x
Q8DPI8	spr1142	hypothetical protein	mt1TMD	1					x
Q8DQF7	spr0695	hypothetical protein	mt1TMD	1					x
Q8DQP1	spr0574	ribonuclease BN	mt1TMD	1	x
Q8DN05	spr1995	choline binding protein A	Secretory	15	x	x	x	x		x		x	x	x	x	x		x					x			x	x			x
Q97Q99	SP_1326	neuraminidase	Secretory	5			x			x				x					x	x
Q8DQ07	spr0908	pneumococcal histidine triad protein E precursor	Secretory	5	x	x	x			x											x
E0TRE6	SP670_2305	blood group A- and B-cleaving endo-beta-galactosidase	Secretory	4			x	x		x								x
Q8DMY4	spr2021	general stress protein GSP-781	Secretory	4	x	x			x	x
P59206	spr0867	endo-beta-N-acetylglucosaminidase	Secretory	4		x		x	x																			x
Q8CYP5	spr1178	hypothetical protein	Secretory	2					x																	x
Q8DP07	spr1431	1,4-beta-N-acetylmuramidase	Secretory	3	x	x					x
Q97NB5	SP_2136	choline binding protein PcpA	Secretory	2		x		x
Q8DPY8	spr0931	hypothetical protein	Secretory	3	x	x							x
Q8DQ62	spr0831	choline binding protein E	Secretory	3	x			x	x
Q8DRI1	spr0108	hypothetical protein	Secretory	1																									x
C1CBH8	SP70585_2328	choline binding protein D	Secretory	1																				x
Q8DPA5	spr1267	hypothetical protein	Secretory	1													x
Q8DN58	spr1903	UTP-glucose-1-phosphate uridylyltransferase	Secretory	2	x										x

## Sheet: Macrophage contact-B1
Hit Uniprot Code	Locus	Description	Location	Total	R6_THB	ST6B_THB	ST8_THB	ST1_THB	R6_THBB	ST6B_THBB	ST8_THBB	ST1_THBB	R6_DMEM	ST6B_DMEM	ST8_DMEM	ST1_DMEM	R6_MCM	ST6B_MCM	ST8_MCM	ST1_MCM	R6_MC	ST6B_MC	ST8_MC	ST1_MC
P0A3M6	spr1517	penicillin-binding protein 2B	1TMD	8			x		x	x			x		x				x
P59676	spr0304	penicillin-binding protein 2X	1TMD	9			x		x			x	x	x	x				x		x	x
Q8DQ08	spr0907	pneumococcal histidine triad protein D precursor	1TMD	8		x	x	x			x	x		x										x
Q8CWR4	spr1060	histidine motif-containing protein	1TMD	8	x	x	x	x				x		x								x
Q8DP63	spr1333	peptidoglycan GlcNAc deacetylase	1TMD	6												x				x		x		x
Q8DRI0	spr0121	surface protein pspA precursor	1TMD	15	x	x	x	x		x		x		x	x			x				x	x
Q8DR49	spr0340	phosphomevalonate kinase	1TMD	6				x	x			x						x		x
Q8DN07	spr1990	glycerol-3-phosphate dehydrogenase, truncation	1TMD	6			x		x	x								x
P67283	spr1584	hypothetical protein	1TMD	6	x			x		x		x						x		x
Q8DQT0	spr0516	polynucleotide phosphorylase	1TMD	5	x		x		x		x											x
Q97QM9	SP_1174	hypothetical protein	1TMD	5			x				x	x		x										x
Q8CWT8	spr0318	hypothetical protein	1TMD	5						x	x	x	x								x
Q8CY62	spr1965	fucolectin-related protein	1TMD	4	x														x			x
Q8DR59	spr0329	penicillin-binding protein 1A	1TMD	4		x						x							x
Q8DNS0	spr1577	serine/threonine protein kinase	1TMD	4			x			x							x		x
Q8DPM3	spr1098	sortase	1TMD	5	x	x			x	x
Q8CWP8	spr1531	sialidase B precursor (neuraminidase B)	1TMD	4			x	x	x						x
Q8DR55	spr0334	hypothetical protein	1TMD	4	x	x													x			x
Q8DQE5	spr0716	septation ring formation regulator EzrA	1TMD	4	x			x	x													x
P0A3S4	spr1779	DNA-entry nuclease	1TMD	4	x				x	x											x
Q8DNB6	spr1823	penicillin-binding protein 2A	1TMD	3		x					x								x
Q8CZB9	spr0087	hypothetical protein	1TMD	3								x	x		x
Q8DNL5	spr1655	glycosyl transferase	1TMD	3					x		x			x
Q97NF0	SP_2093	Uncharacterized protein OS=Streptococcus pneumoniae serotype 4 (strain ATCC BAA-334 / TIGR4) GN=SP_2093 PE=4 SV=1 - [Q97NF0_STRPN]	1TMD	2
Q8DN89	spr1861	competence protein CglD	1TMD	2																	x
Q7CRA4	spr1909	penicillin-binding protein 1B	1TMD	2																	x
B1I905	SPH_0395	HNH endonuclease domain protein OS=Streptococcus pneumoniae (strain Hungary19A-6) GN=SPH_0395 PE=4 SV=1 - [B1I905_STRPI]	1TMD	2						x
C1C713	SP70585_1077	TraG/TraD family protein OS=Streptococcus pneumoniae (strain 70585) GN=SP70585_1077 PE=4 SV=1 - [C1C713_STRP7]	1TMD	2							x
Q8DQ87	spr0794	x-prolyl-dipeptidyl aminopeptidase	1TMD	2									x
C1CN94	SPP_0038	Phage protein, putative OS=Streptococcus pneumoniae (strain P1031) GN=SPP_0038 PE=4 SV=1 - [C1CN94_STRZP]	1TMD	2				x														x
Q8DPL8	spr1106	sensory box sensor histidine kinase	1TMD	2								x									x
Q8DNE7	spr1782	hypothetical protein	1TMD	2						x								x
Q8DQ41	spr0856	competence protein CelA	1TMD	2								x								x
Q8CYJ8	spr1370	hypothetical protein	1TMD	2										x	x
I6L8W4	SP_0468	sortase	1TMD	2						x					x
Q97SI4	SP_0377	choline binding protein C	1TMD	2		x	x
Q8DNA9	spr1833	Beta-glucosidase	1TMD	2			x					x
Q97SB8	SP_0467	sortase	1TMD	2						x						x
B1IBT7	SPH_1247	M23 peptidase domain-containing protein	1TMD	2		x		x
Q8DPD6	spr1226	hypothetical protein	1TMD	3	x				x			x
Q8CZ27	spr0542	hypothetical protein	1TMD	1
Q8DMY2	spr2023	rod shape-determining protein MreC	1TMD	1																		x
Q8DN88	spr1862	competence protein CglC	1TMD	1																	x
Q8DPH4	spr1163	cytoplasmic membrane protein	1TMD	1															x
Q8DNA3	spr1840	preprotein translocase subunit YajC	1TMD	1														x
Q8DND7	spr1795	hypothetical protein	1TMD	1											x
Q8DNG8	spr1734	ABC transporter ATP-binding protein	1TMD	1							x
Q8DQF9	spr0693	hypothetical protein	1TMD	1							x
P67294	spr1697	hypothetical protein	1TMD	1			x
Q8DPY9	spr0930	hypothetical protein	1TMD	1			x
Q8CYV3	spr0890	hypothetical protein	1TMD	1			x
Q8DPA4	spr1268	hypothetical protein	1TMD	1		x
P59662	spr0364	signal peptidase I	1TMD	1		x
Q8DR52	spr0337	choline-binding protein F	1TMD	1		x
C1CRC6	SPT_1057	Uncharacterized protein OS=Streptococcus pneumoniae (strain Taiwan19F-14) GN=SPT_1057 PE=4 SV=1 - [C1CRC6_STRZT]	1TMD	1												x
Q8DQM7	spr0595	hypothetical protein	1TMD	2	x											x
Q8DRQ0	spr0009	hypothetical protein	1TMD	1												x
B2IRZ1	SPCG_0169	Uncharacterized protein OS=Streptococcus pneumoniae (strain CGSP14) GN=SPCG_0169 PE=4 SV=1 - [B2IRZ1_STRPS]	1TMD	1												x
Q8DNE1	spr1790	OxaA-like protein precursor	1TMD	2	x			x
Q8DQM0	spr0605	cell division protein DivIB	1TMD	1				x
B1I7H1	SPH_0119	Phage holin, LL-H family OS=Streptococcus pneumoniae (strain Hungary19A-6) GN=SPH_0119 PE=4 SV=1 - [B1I7H1_STRPI]	1TMD	2				x																x
B2IRN1	SPCG_0146	Lantibiotic biosynthesis protein OS=Streptococcus pneumoniae (strain CGSP14) GN=SPCG_0146 PE=4 SV=1 - [B2IRN1_STRPS]	1TMD	1				x
C1CBD2	SP70585_0417	capsular polysaccharide biosynthesis protein Cps4E	1TMD	1				x
E0TS38	SP670_0448	Uncharacterized protein OS=Streptococcus pneumoniae (strain 670-6B) GN=SP670_0448 PE=4 SV=1 - [E0TS38_STRZ6]	1TMD	1				x
Q8DN38	spr1945	choline binding protein PcpA	1TMD	2									x	x
Q8CY84	spr1858	hypothetical protein	1TMD	1					x
Q8DP15	spr1418	hypothetical protein	1TMD	1					x
Q8CYU6	spr0911	hypothetical protein	1TMD	1					x
Q8DR70	spr0303	cell division protein FtsL	1TMD	1					x
Q8DQP4	spr0565	beta-galactosidase precursor	Cell Wall	17	x	x		x	x	x		x						x	x	x	x	x	x	x
Q8DQP7	spr0561	cell wall-associated serine proteinase precursor PrtA	Cell Wall	13	x	x	x	x		x	x	x				x		x
Q8DR60	spr0328	cell wall surface anchor family protein	Cell Wall	13	x	x	x	x			x		x	x		x			x		x		x	x
B1I7B4	Sph_0062	PblB	Cell Wall	9			x					x		x		x			x			x
Q8CYI8	spr1403	hypothetical protein	Cell Wall	10	x			x	x		x					x			x		x	x
B8ZLE7	SPN23F15110	collagen-like surface-anchored protein	Cell Wall	4				x			x											x
Q8DRL6	spr0057	beta-N-acetylhexosaminidase	Cell Wall	9	x	x		x		x			x					x		x
Q8CZ52	spr0440	endo-beta-N-acetylglucosaminidase	Cell Wall	8	x	x		x		x		x	x									x
C1CSG6	SPT_1486	G5 domain family	Cell Wall	8				x			x	x				x			x			x
Q8CYC9	spr1652	cell wall surface anchor family protein	Cell Wall	8	x	x		x	x				x	x	x							x
P62576	spr1536	sialidase A precursor (neuraminidase A)	Cell Wall	7		x					x						x	x	x
Q8CWU3	spr0286	hyaluronate lyase precursor (hyaluronidase/hyase)	Cell Wall	7	x				x		x					x
Q8DRA6	spr0247	alkaline amylopullulanase	Cell Wall	7	x	x						x	x					x		x		x
B1I7N4	SPH_1885	Cell wall surface anchor family protein OS=Streptococcus pneumoniae (strain Hungary19A-6) GN=SPH_1885 PE=4 SV=1 - [B1I7N4_STRPI]	Cell Wall	3			x													x
C1CPX2	SPT_0501	Cell wall surface anchor family protein OS=Streptococcus pneumoniae (strain Taiwan19F-14) GN=SPT_0501 PE=4 SV=1 - [C1CPX2_STRZT]	Cell Wall	2			x								x
Q8DNF3	spr1771	subtilisin-like serine protease	Cell Wall	3	x								x	x
Q8DRK2	spr0075	cell wall surface anchor family protein	Cell Wall	2	x												x
E0TSK7	SP670_0543	Cell wall surface anchor family protein OS=Streptococcus pneumoniae (strain 670-6B) GN=SP670_0543 PE=4 SV=1 - [E0TSK7_STRZ6]	Cell Wall	1			x
E0TSK5	SP670_0541	Cell wall surface anchor family protein OS=Streptococcus pneumoniae (strain 670-6B) GN=SP670_0541 PE=4 SV=1 - [E0TSK5_STRZ6]	Cell Wall	1			x
Q97SC3	SP_0462	Cell wall surface anchor family protein OS=Streptococcus pneumoniae serotype 4 (strain ATCC BAA-334 / TIGR4) GN=SP_0462 PE=1 SV=1 - [Q97SC3_STRPN]	Cell Wall	1			x
Q59947	spr1042	immunoglobulin A1 protease	Cell Wall	16	x	x	x	x	x	x		x	x	x	x	x		x	x	x		x	x
Q8DQN5	spr0581	Zinc metalloprotease ZmpB	Cell Wall	17	x	x	x	x		x	x	x		x	x	x		x	x	x	x	x
B5E4P8	SPG_1054	zinc metalloprotease ZmpD	Cell Wall	6		x				x	x							x
Q8DQI1	spr0659	branched chain amino acid ABC transporter amino acid-binding protein	Lipoprotein	5											x					x	x			x
Q8DPQ2	spr1061	pneumococcal histidine triad protein A precursor	Lipoprotein	4		x													x
Q8DQ24	spr0884	foldase PrsA	Lipoprotein	5	x		x	x												x
C1CRC0	SPT_1049	pneumococcal histidine triad protein B	Lipoprotein	4		x						x		x
Q8DP50	spr1353	amino acid ABC transporter amino acid-binding protein	Lipoprotein	4				x	x	x									x
Q8DPB7	spr1251	amino acid ABC transporter amino acid-binding protein	Lipoprotein	3															x		x
P59214	spr1918	maltose/maltodextrin ABC transporter, maltose/maltodextrin-binding protein	Lipoprotein	4	x				x												x	x
P0A4G1	spr1382	peptide ABC transporter substrate-binding protein	Lipoprotein	4	x						x			x
Q8CZ16	spr0583	pneumococcal surface protein	Lipoprotein	3		x								x
Q8CWN2	spr1975	zinc ABC transporter zinc-binding protein	Lipoprotein	3		x				x														x
Q8DR61	spr0327	ABC transporter substrate-binding protein - oligopeptide transport	Lipoprotein	3					x				x					x
Q8DNM0	spr1645	ABC transporter substrate-binding protein	Lipoprotein	2				x
Q97P48	SP_1796	ABC transporter substrate-binding protein	Lipoprotein	2				x														x
Q8DQC2	spr0747	hypothetical protein	Lipoprotein	3	x					x											x
P0A4G1	spr1382	oligopeptide-binding protein AliB	Lipoprotein	1
Q8CZ90	spr0174	hypothetical protein	Lipoprotein	1
Q8DNU2	spr1534	ABC transporter substrate-binding protein	Lipoprotein	1																		x
Q8DNI1	spr1707	ABC transporter substrate-binding protein - oligopeptide transport	Lipoprotein	1							x
Q8DQ10	spr0904	hypothetical protein	Lipoprotein	1							x
B1I9W5	SPH_2348	signal peptide, ysirk family protein	Lipoprotein	1							x
Q8CYX1	spr0799	hypothetical protein	Lipoprotein	2	x		x
P0A4G3	spr1494	manganese ABC transporter substrate-binding protein	Lipoprotein	1		x
Q8DQG5	spr0679	peptidyl-prolyl cis-trans isomerase, cyclophilin-type	Lipoprotein	2	x	x
Q8DRJ2	spr0092	CapD protein, required for the biosynthesis of type 1 capsular polysaccharide	mt1TMD	22	x	x	x	x	x	x		x	x		x	x		x	x		x	x	x	x
Q8CY83	spr1868	hypothetical protein	mt1TMD	11	x		x		x				x		x		x	x	x	x		x
Q8DQJ5	spr0641	P-type ATPase - copper transporter	mt1TMD	7			x		x	x							x				x	x
Q8DQ40	spr0857	competence protein CelB	mt1TMD	7			x	x	x	x						x					x
Q8DNJ9	spr1677	choline ABC transporter permease	mt1TMD	6					x	x	x
Q8DP20	spr1410	P-type ATPase - calcium transporter	mt1TMD	6							x		x	x					x			x
P59652	spr0012	cell division protein FtsH	mt1TMD	5										x				x		x
Q8CWR7	spr0905	cationic amino acid transporter	mt1TMD	5						x								x				x
Q8DP89	spr1290	ABC transporter ATP-binding protein	mt1TMD	5						x			x									x
Q8CYF5	spr1547	hypothetical protein	mt1TMD	5										x		x	x	x
P64167	spr0781	SpoE family protein	mt1TMD	6	x			x			x				x	x
Q8DR46	spr0343	sensor histidine kinase	mt1TMD	4													x		x				x
Q8DMZ1	spr2010	DHH subfamily 1 protein	mt1TMD	4					x				x							x
Q8CY70	spr1930	hypothetical protein	mt1TMD	4							x			x	x						x
Q8DNY1	spr1465	hypothetical protein	mt1TMD	4			x			x	x								x
Q8DPE2	spr1216	ABC transporter ATP-binding protein/permease	mt1TMD	5	x			x	x	x		x
Q8DQF5	spr0698	hypothetical protein	mt1TMD	3																	x
Q8DNL4	spr1656	ABC transporter ATP-binding protein/permease	mt1TMD	3									x
Q8DR34	spr0356	PTS system mannitol-specific IIBC components	mt1TMD	3			x											x
Q8DP90	spr1289	ABC transporter ATP-binding protein/permease	mt1TMD	3			x													x
Q8DR99	spr0259	phosphotransferase system, mannose-specific EIID	mt1TMD	3			x											x				x
Q8CZ59	spr0410	hypothetical protein	mt1TMD	3					x					x
Q8DPK5	spr1120	amino acid ABC transporter substrate-binding protein	mt1TMD	3				x						x								x
Q8DNY7	spr1459	glycosil transferase	mt1TMD	3					x		x								x
Q8DRJ3	spr0091	hypothetical protein	mt1TMD	3				x		x									x
Q8CYV1	spr0897	hypothetical protein	mt1TMD	3	x								x						x
Q8CYG6	spr1496	hypothetical protein	mt1TMD	3								x			x		x
Q8DN70	spr1887	ABC transporter ATP-binding protein/permease	mt1TMD	3							x		x					x
B1I968	SPH_0459	galactosyl transferase CpsE	mt1TMD	3			x			x		x
Q7CRB5	spr0464	histidine kinase	mt1TMD	3	x	x								x
Q8DRB1	spr0242	determinant for enhanced expression of pheromone	mt1TMD	3				x	x	x
Q8DMW4	spr2042	sensor histidine kinase ComD	mt1TMD	3	x							x	x
B1IBX2	SPH_1286	ABC-type multidrug/protein/lipid transport system, ATPase component	mt1TMD	2																			x
Q8DRG6	spr0137	ABC transporter ATP-binding protein	mt1TMD	2															x
Q8DNX7	spr1473	sensor histidine kinase	mt1TMD	2																			x
Q8DQM4	spr0601	hypothetical protein	mt1TMD	2																	x	x
Q8DRI8	spr0099	amino acid ABC transporter permease	mt1TMD	2														x				x
Q8DPW6	spr0973	cell division protein FtsW	mt1TMD	2													x					x
Q8DPP5	spr1070	PTS system lactose-specific IIBC component	mt1TMD	2															x	x
Q8DPQ6	spr1052	MATE efflux family protein	mt1TMD	2											x
Q8CWN1	spr1976	zinc ABC transporter permease	mt1TMD	2							x
B1IC96	SPH_1423	DNA translocase FtsK	mt1TMD	2			x
E0TN38	SP670_1174	ABC-type multidrug/protein/lipid transport system	mt1TMD	2				x
Q8DN87	spr1863	competence protein CglB	mt1TMD	2					x
C1C7L0	SP70585_1294	ABC transporter NBP/MSD fusion protein	mt1TMD	2										x								x
Q8DRD0	spr0220	iron ABC transporter permease	mt1TMD	2												x						x
Q8CZ91	spr0169	hypothetical protein	mt1TMD	2				x														x
Q8CY97	spr1772	hypothetical protein	mt1TMD	2						x											x
Q8DN03	spr1997	histidine kinase	mt1TMD	3	x								x						x
Q8CWU2	spr0314	hypothetical protein	mt1TMD	2					x										x
Q8CY72	spr1927	hypothetical protein	mt1TMD	2			x										x
Q97SJ5	SP_0351	Capsular polysaccharide biosynthesis protein Cps4F OS=Streptococcus pneumoniae serotype 4 (strain ATCC BAA-334 / TIGR4) GN=cps4F PE=4 SV=1 - [Q97SJ5_STRPN]	mt1TMD	2										x				x
Q8CZ08	spr0608	HesA/MoeB/ThiF family protein	mt1TMD	2					x											x
Q8CY68	spr1941	hypothetical protein	mt1TMD	2							x			x
Q8DRK0	spr0077	sensor histidine kinase	mt1TMD	2				x			x
Q8DN04	spr1996	hypothetical protein	mt1TMD	2			x			x
Q8DNK3	spr1672	cation efflux system protein	mt1TMD	2			x			x
Q8DQU0	spr0505	PTS system beta-glucosides-specific IIABC components	mt1TMD	2			x	x
P0A399	spr1982	D-alanine--poly(phosphoribitol) ligase subunit 1	mt1TMD	2						x				x
Q8DQ95	spr0780	PTS system fructose specific IIABC components	mt1TMD	2						x				x
Q8DNT2	spr1561	hypothetical protein	mt1TMD	2				x		x
I6L8X4	SP_0527	sensor histidine kinase BlpH	mt1TMD	2				x		x
Q8DRN6	spr0034	hypothetical protein	mt1TMD	2					x	x
Q8DNF4	spr1770	toxin secretion ABC transporter, ATP-binding/permease	mt1TMD	2					x			x
P59653	spr0043	competence factor transporting ATP-binding/permease ComA	mt1TMD	2				x	x
B8ZK36	SPN23F12140	V-type sodium ATP synthase subunit I OS=Streptococcus pneumoniae (strain ATCC 700669 / Spain 23F-1) GN=ntpI PE=4 SV=1 - [B8ZK36_STRPJ]	mt1TMD	1
B2IQ89	SPCG_1313	Uncharacterized protein OS=Streptococcus pneumoniae (strain CGSP14) GN=SPCG_1313 PE=4 SV=1 - [B2IQ89_STRPS]	mt1TMD	1
B2IP38	SPCG_0857	ATP synthase subunit I OS=Streptococcus pneumoniae (strain CGSP14) GN=SPCG_0857 PE=4 SV=1 - [B2IP38_STRPS]	mt1TMD	1
Q8DPW3	spr0976	ABC transporter permease	mt1TMD	1
C1CIL8	SPP_0390	Membrane protein, putative OS=Streptococcus pneumoniae (strain P1031) GN=SPP_0390 PE=4 SV=1 - [C1CIL8_STRZP]	mt1TMD	1
Q8DQP8	spr0559	hypothetical protein	mt1TMD	1
Q8DQX9	spr0439	hypothetical protein	mt1TMD	1
Q8DR00	spr0409	glutamine ABC transporter substrate-binding protein	mt1TMD	2	x
B5E5C5	SPG_1269	ABC transporter ATP-binding/permease	mt1TMD	1
Q8CYB3	spr1742	hypothetical protein	mt1TMD	2	x
Q8CYW3	spr0826	hypothetical protein	mt1TMD	1
Q8DN94	spr1849	PTS system ascorbate-specific transporter subunit IIC	mt1TMD	1																			x
P0A4M8	spr1706	oligopeptide ABC transporter, permease AmiC	mt1TMD	1																		x
Q8DQH3	spr0667	cell division ABC transporter, permease FtsX	mt1TMD	1																		x
Q8DQR7	spr0533	amino acid ABC transporter permease	mt1TMD	1																		x
Q8DRD9	spr0180	cardiolipin synthetase	mt1TMD	2	x																	x
Q97P47	SP_1797	ABC transporter permease	mt1TMD	1																		x
Q8DRL1	spr0062	PTS system IID component	mt1TMD	1																				x
Q8DND1	spr1802	hypothetical protein	mt1TMD	1																	x
Q8DMY1	spr2024	ABC transporter permease	mt1TMD	1															x
Q8DP19	spr1411	cation efflux family protein	mt1TMD	1															x
B8ZQ60	SPN23F10860	lactose-specific phosphotransferase system (PTS), IIBC component 2	mt1TMD	1															x
Q8DNQ1	spr1599	hypothetical protein	mt1TMD	1														x
Q8DQN7	spr0579	sensor histidine kinase	mt1TMD	1														x
B5E5E0	SPG_1284	bacteriocine associated ABC transporter permease	mt1TMD	1														x
Q8DRJ7	spr0082	ABC transporter permease	mt1TMD	1																x
E0SZX5	SPAP_1214	PTS system cellobiose-specific transporter subunit IIC	mt1TMD	1																x
Q8DP34	spr1380	ABC transporter	mt1TMD	1													x
Q8DNC1	spr1815	sensor histidine kinase	mt1TMD	1											x
Q8DNE9	spr1778	hemolysin	mt1TMD	1											x
Q8DNU3	spr1533	ABC transporter permease	mt1TMD	1											x
Q8CYN7	spr1206	hypothetical protein	mt1TMD	1											x
Q8DQR9	spr0529	VncS, histidine kinase	mt1TMD	1											x
B1I8V5	SPH_2144	histidine kinase	mt1TMD	1											x
Q8DNB4	spr1826	hypothetical protein	mt1TMD	1							x
Q8DRI2	spr0106	transporter, truncation	mt1TMD	1							x
Q8DNQ3	spr1596	CorA - magnesium and cobalt transporter	mt1TMD	1			x
Q8CYM9	spr1237	hypothetical protein	mt1TMD	1			x
Q8CZ31	spr0510	hypothetical protein	mt1TMD	1			x
Q8DRB2	spr0241	phosphatidate cytidylyltransferase	mt1TMD	1			x
B8ZL67	SPN23F03250	Oligosaccharide repeat unit polymerase Wzy OS=Streptococcus pneumoniae (strain ATCC 700669 / Spain 23F-1) GN=wzy PE=4 SV=1 - [B8ZL67_STRPJ]	mt1TMD	1			x
B1I972	SPH_0463	Polysaccharide polymerase Cps19aI OS=Streptococcus pneumoniae (strain Hungary19A-6) GN=SPH_0463 PE=4 SV=1 - [B1I972_STRPI]	mt1TMD	1			x
Q9ZII5	SPD_0319	undecaprenylphosphate glucosephosphotransferase Cps2E	mt1TMD	1			x
E0SUK4	SPAP_0196	Uncharacterized protein OS=Streptococcus pneumoniae (strain AP200) GN=SPAP_0196 PE=4 SV=1 - [E0SUK4_STRZA]	mt1TMD	1			x
E0TRN8	SP670_0426	Oligosaccharide repeat unit polymerase Wzy OS=Streptococcus pneumoniae (strain 670-6B) GN=SP670_0426 PE=4 SV=1 - [E0TRN8_STRZ6]	mt1TMD	1			x
E0TRL3	SP670_0401	Uncharacterized protein OS=Streptococcus pneumoniae (strain 670-6B) GN=SP670_0401 PE=4 SV=1 - [E0TRL3_STRZ6]	mt1TMD	1			x
Q8DNM3	spr1641	Mg2+ transporter	mt1TMD	1										x
E0TNX1	SP670_0089	PblA OS=Streptococcus pneumoniae (strain 670-6B) GN=SP670_0089 PE=4 SV=1 - [E0TNX1_STRZ6]	mt1TMD	1										x
Q8DN65	spr1894	sensor histidine kinase PnpS	mt1TMD	1						x
Q8DNU7	spr1528	PTS system IIBC components	mt1TMD	1						x
Q8CYM3	spr1280	hypothetical protein	mt1TMD	1						x
Q8DPK6	spr1119	hypothetical protein	mt1TMD	1						x
P0A4Q0	spr0755	glycerol-3-phosphate acyltransferase PlsY	mt1TMD	1						x
C1CAW2	SP70585_2243	Sugar/sodium symporter OS=Streptococcus pneumoniae (strain 70585) GN=SP70585_2243 PE=4 SV=1 - [C1CAW2_STRP7]	mt1TMD	1						x
Q97P46	SP_1798	ABC transporter permease	mt1TMD	1						x
B2IRQ1	SPCG_1694	PTS system IIABC components	mt1TMD	1		x
Q8DMX0	spr2036	ABC transporter permease	mt1TMD	1												x
Q8DNL3	spr1657	ABC transporter ATP-binding protein/permease	mt1TMD	1												x
Q8DNS8	spr1566	PTS system IIABC components	mt1TMD	1												x
Q8DR84	spr0282	cellobiose phosphotransferase system IIC component	mt1TMD	1												x
C1CPH4	SPT_0347	putative otitis media-associated H10	mt1TMD	1								x
Q8DN48	spr1923	hypothetical protein	mt1TMD	1								x
Q8DPA3	spr1269	prolipoprotein diacylglyceryl transferase	mt1TMD	1								x
Q8CZ20	spr0568	hypothetical protein	mt1TMD	1								x
B2INI4	SPCG_2133	sugar ABC transporter permease	mt1TMD	1								x
E0TRF1	SP670_2310	putative ABC-type sugar transport system permease	mt1TMD	1								x
Q97SK2	SP_0332	hypothetical protein	mt1TMD	1								x
Q8DP88	spr1292	hypothetical protein	mt1TMD	1				x
Q8DPI1	spr1150	polysaccharide biosynthesis protein	mt1TMD	2	x			x
Q8DQ75	spr0814	hypothetical protein	mt1TMD	1				x
Q8DQ82	spr0804	hypothetical protein	mt1TMD	1				x
P0A4I6	spr0708	sensor histidine kinase CiaH	mt1TMD	1				x
Q8DQW2	spr0468	hypothetical protein	mt1TMD	2	x			x
B1IBT2	SPH_1242	TraG/TraD family protein OS=Streptococcus pneumoniae (strain Hungary19A-6) GN=SPH_1242 PE=4 SV=1 - [B1IBT2_STRPI]	mt1TMD	1				x
B5E251	SPG_0487	Bacteriocin BlpN OS=Streptococcus pneumoniae serotype 19F (strain G54) GN=blpN PE=4 SV=1 - [B5E251_STRP4]	mt1TMD	1				x
E0TN51	SP670_1187	TraG/TraD family protein OS=Streptococcus pneumoniae (strain 670-6B) GN=SP670_1187 PE=4 SV=1 - [E0TN51_STRZ6]	mt1TMD	1				x
E0TN50	SP670_1186	Uncharacterized protein OS=Streptococcus pneumoniae (strain 670-6B) GN=SP670_1186 PE=4 SV=1 - [E0TN50_STRZ6]	mt1TMD	1				x
Q97ND0	SP_2120	hypothetical protein	mt1TMD	1				x
Q8DN21	spr1968	PTS system IIC component	mt1TMD	1					x
Q8DN72	spr1885	ABC transporter ATP-binding protein/permease	mt1TMD	1					x
Q8DN80	spr1873	hypothetical protein	mt1TMD	1					x
Q8DPI8	spr1142	hypothetical protein	mt1TMD	1					x
Q8DQF7	spr0695	hypothetical protein	mt1TMD	1					x
Q8DQP1	spr0574	ribonuclease BN	mt1TMD	1	x
Q8DN05	spr1995	choline binding protein A	Secretory	15	x	x	x	x		x		x	x	x	x	x		x				x	x
Q97Q99	SP_1326	neuraminidase	Secretory	5			x			x				x					x	x
Q8DQ07	spr0908	pneumococcal histidine triad protein E precursor	Secretory	5	x	x	x			x
E0TRE6	SP670_2305	blood group A- and B-cleaving endo-beta-galactosidase	Secretory	4			x	x		x								x
Q8DMY4	spr2021	general stress protein GSP-781	Secretory	4	x	x			x	x
P59206	spr0867	endo-beta-N-acetylglucosaminidase	Secretory	4		x		x	x															x
Q8CYP5	spr1178	hypothetical protein	Secretory	2					x													x
Q8DP07	spr1431	1,4-beta-N-acetylmuramidase	Secretory	3	x	x					x
Q97NB5	SP_2136	choline binding protein PcpA	Secretory	2		x		x
Q8DPY8	spr0931	hypothetical protein	Secretory	3	x	x							x
Q8DQ62	spr0831	choline binding protein E	Secretory	3	x			x	x
Q8DRI1	spr0108	hypothetical protein	Secretory	1
C1CBH8	SP70585_2328	choline binding protein D	Secretory	1
Q8DPA5	spr1267	hypothetical protein	Secretory	1													x
Q8DN58	spr1903	UTP-glucose-1-phosphate uridylyltransferase	Secretory	2	x										x

## Sheet: Epithelial cells contact-B2
Hit Uniprot Code	Locus	Description	Location	Total	R6_THB	ST6B_THB	ST8_THB	ST1_THB	R6_THBB	ST6B_THBB	ST8_THBB	ST1_THBB	R6_DMEM	ST6B_DMEM	ST8_DMEM	ST1_DMEM	R6_ECM	ST6B_ECM	ST8_ECM	ST1_ECM	R6_EC	ST6B_EC	ST8_EC	ST1_EC
P0A3M6	spr1517	penicillin-binding protein 2B	1TMD	8			x		x	x			x		x		x			x
P59676	spr0304	penicillin-binding protein 2X	1TMD	9			x		x			x	x	x	x
Q8DQ08	spr0907	pneumococcal histidine triad protein D precursor	1TMD	8		x	x	x			x	x		x						x
Q8CWR4	spr1060	histidine motif-containing protein	1TMD	8	x	x	x	x				x		x						x
Q8DP63	spr1333	peptidoglycan GlcNAc deacetylase	1TMD	6												x	x	x
Q8DRI0	spr0121	surface protein pspA precursor	1TMD	15	x	x	x	x		x		x		x	x		x		x			x		x
Q8DR49	spr0340	phosphomevalonate kinase	1TMD	6				x	x			x									x
Q8DN07	spr1990	glycerol-3-phosphate dehydrogenase, truncation	1TMD	6			x		x	x							x			x
P67283	spr1584	hypothetical protein	1TMD	6	x			x		x		x
Q8DQT0	spr0516	polynucleotide phosphorylase	1TMD	5	x		x		x		x
Q97QM9	SP_1174	hypothetical protein	1TMD	5			x				x	x		x
Q8CWT8	spr0318	hypothetical protein	1TMD	5						x	x	x	x
Q8CY62	spr1965	fucolectin-related protein	1TMD	4	x															x
Q8DR59	spr0329	penicillin-binding protein 1A	1TMD	4		x						x							x
Q8DNS0	spr1577	serine/threonine protein kinase	1TMD	4			x			x
Q8DPM3	spr1098	sortase	1TMD	5	x	x			x	x								x
Q8CWP8	spr1531	sialidase B precursor (neuraminidase B)	1TMD	4			x	x	x						x
Q8DR55	spr0334	hypothetical protein	1TMD	4	x	x
Q8DQE5	spr0716	septation ring formation regulator EzrA	1TMD	4	x			x	x
P0A3S4	spr1779	DNA-entry nuclease	1TMD	4	x				x	x
Q8DNB6	spr1823	penicillin-binding protein 2A	1TMD	3		x					x
Q8CZB9	spr0087	hypothetical protein	1TMD	3								x	x		x
Q8DNL5	spr1655	glycosyl transferase	1TMD	3					x		x			x
Q97NF0	SP_2093	Uncharacterized protein OS=Streptococcus pneumoniae serotype 4 (strain ATCC BAA-334 / TIGR4) GN=SP_2093 PE=4 SV=1 - [Q97NF0_STRPN]	1TMD	2																		x		x
Q8DN89	spr1861	competence protein CglD	1TMD	2																		x
Q7CRA4	spr1909	penicillin-binding protein 1B	1TMD	2																x
B1I905	SPH_0395	HNH endonuclease domain protein OS=Streptococcus pneumoniae (strain Hungary19A-6) GN=SPH_0395 PE=4 SV=1 - [B1I905_STRPI]	1TMD	2						x									x
C1C713	SP70585_1077	TraG/TraD family protein OS=Streptococcus pneumoniae (strain 70585) GN=SP70585_1077 PE=4 SV=1 - [C1C713_STRP7]	1TMD	2							x							x
Q8DQ87	spr0794	x-prolyl-dipeptidyl aminopeptidase	1TMD	2									x				x
C1CN94	SPP_0038	Phage protein, putative OS=Streptococcus pneumoniae (strain P1031) GN=SPP_0038 PE=4 SV=1 - [C1CN94_STRZP]	1TMD	2				x
Q8DPL8	spr1106	sensory box sensor histidine kinase	1TMD	2								x
Q8DNE7	spr1782	hypothetical protein	1TMD	2						x
Q8DQ41	spr0856	competence protein CelA	1TMD	2								x
Q8CYJ8	spr1370	hypothetical protein	1TMD	2										x	x
I6L8W4	SP_0468	sortase	1TMD	2						x					x
Q97SI4	SP_0377	choline binding protein C	1TMD	2		x	x
Q8DNA9	spr1833	Beta-glucosidase	1TMD	2			x					x
Q97SB8	SP_0467	sortase	1TMD	2						x						x
B1IBT7	SPH_1247	M23 peptidase domain-containing protein	1TMD	2		x		x
Q8DPD6	spr1226	hypothetical protein	1TMD	3	x				x			x
Q8CZ27	spr0542	hypothetical protein	1TMD	1																	x
Q8DMY2	spr2023	rod shape-determining protein MreC	1TMD	1
Q8DN88	spr1862	competence protein CglC	1TMD	1
Q8DPH4	spr1163	cytoplasmic membrane protein	1TMD	1
Q8DNA3	spr1840	preprotein translocase subunit YajC	1TMD	1
Q8DND7	spr1795	hypothetical protein	1TMD	1											x
Q8DNG8	spr1734	ABC transporter ATP-binding protein	1TMD	1							x
Q8DQF9	spr0693	hypothetical protein	1TMD	1							x
P67294	spr1697	hypothetical protein	1TMD	1			x
Q8DPY9	spr0930	hypothetical protein	1TMD	1			x
Q8CYV3	spr0890	hypothetical protein	1TMD	1			x
Q8DPA4	spr1268	hypothetical protein	1TMD	1		x
P59662	spr0364	signal peptidase I	1TMD	1		x
Q8DR52	spr0337	choline-binding protein F	1TMD	1		x
C1CRC6	SPT_1057	Uncharacterized protein OS=Streptococcus pneumoniae (strain Taiwan19F-14) GN=SPT_1057 PE=4 SV=1 - [C1CRC6_STRZT]	1TMD	1												x
Q8DQM7	spr0595	hypothetical protein	1TMD	2	x											x
Q8DRQ0	spr0009	hypothetical protein	1TMD	1												x
B2IRZ1	SPCG_0169	Uncharacterized protein OS=Streptococcus pneumoniae (strain CGSP14) GN=SPCG_0169 PE=4 SV=1 - [B2IRZ1_STRPS]	1TMD	1												x
Q8DNE1	spr1790	OxaA-like protein precursor	1TMD	2	x			x
Q8DQM0	spr0605	cell division protein DivIB	1TMD	1				x
B1I7H1	SPH_0119	Phage holin, LL-H family OS=Streptococcus pneumoniae (strain Hungary19A-6) GN=SPH_0119 PE=4 SV=1 - [B1I7H1_STRPI]	1TMD	2				x
B2IRN1	SPCG_0146	Lantibiotic biosynthesis protein OS=Streptococcus pneumoniae (strain CGSP14) GN=SPCG_0146 PE=4 SV=1 - [B2IRN1_STRPS]	1TMD	1				x
C1CBD2	SP70585_0417	capsular polysaccharide biosynthesis protein Cps4E	1TMD	1				x
E0TS38	SP670_0448	Uncharacterized protein OS=Streptococcus pneumoniae (strain 670-6B) GN=SP670_0448 PE=4 SV=1 - [E0TS38_STRZ6]	1TMD	1				x
Q8DN38	spr1945	choline binding protein PcpA	1TMD	2									x	x
Q8CY84	spr1858	hypothetical protein	1TMD	1					x
Q8DP15	spr1418	hypothetical protein	1TMD	1					x
Q8CYU6	spr0911	hypothetical protein	1TMD	1					x
Q8DR70	spr0303	cell division protein FtsL	1TMD	1					x
Q8DQP4	spr0565	beta-galactosidase precursor	Cell Wall	17	x	x		x	x	x		x						x	x		x	x
Q8DQP7	spr0561	cell wall-associated serine proteinase precursor PrtA	Cell Wall	13	x	x	x	x		x	x	x				x			x	x	x			x
Q8DR60	spr0328	cell wall surface anchor family protein	Cell Wall	13	x	x	x	x			x		x	x		x			x
B1I7B4	Sph_0062	PblB	Cell Wall	9			x					x		x		x			x	x				x
Q8CYI8	spr1403	hypothetical protein	Cell Wall	10	x			x	x		x					x	x		x
B8ZLE7	SPN23F15110	collagen-like surface-anchored protein	Cell Wall	4				x			x								x
Q8DRL6	spr0057	beta-N-acetylhexosaminidase	Cell Wall	9	x	x		x		x			x						x	x
Q8CZ52	spr0440	endo-beta-N-acetylglucosaminidase	Cell Wall	8	x	x		x		x		x	x									x
C1CSG6	SPT_1486	G5 domain family	Cell Wall	8				x			x	x				x			x					x
Q8CYC9	spr1652	cell wall surface anchor family protein	Cell Wall	8	x	x		x	x				x	x	x
P62576	spr1536	sialidase A precursor (neuraminidase A)	Cell Wall	7		x					x								x				x
Q8CWU3	spr0286	hyaluronate lyase precursor (hyaluronidase/hyase)	Cell Wall	7	x				x		x					x	x		x	x
Q8DRA6	spr0247	alkaline amylopullulanase	Cell Wall	7	x	x						x	x
B1I7N4	SPH_1885	Cell wall surface anchor family protein OS=Streptococcus pneumoniae (strain Hungary19A-6) GN=SPH_1885 PE=4 SV=1 - [B1I7N4_STRPI]	Cell Wall	3			x												x
C1CPX2	SPT_0501	Cell wall surface anchor family protein OS=Streptococcus pneumoniae (strain Taiwan19F-14) GN=SPT_0501 PE=4 SV=1 - [C1CPX2_STRZT]	Cell Wall	2			x								x
Q8DNF3	spr1771	subtilisin-like serine protease	Cell Wall	3	x								x	x
Q8DRK2	spr0075	cell wall surface anchor family protein	Cell Wall	2	x
E0TSK7	SP670_0543	Cell wall surface anchor family protein OS=Streptococcus pneumoniae (strain 670-6B) GN=SP670_0543 PE=4 SV=1 - [E0TSK7_STRZ6]	Cell Wall	1			x
E0TSK5	SP670_0541	Cell wall surface anchor family protein OS=Streptococcus pneumoniae (strain 670-6B) GN=SP670_0541 PE=4 SV=1 - [E0TSK5_STRZ6]	Cell Wall	1			x
Q97SC3	SP_0462	Cell wall surface anchor family protein OS=Streptococcus pneumoniae serotype 4 (strain ATCC BAA-334 / TIGR4) GN=SP_0462 PE=1 SV=1 - [Q97SC3_STRPN]	Cell Wall	1			x
Q59947	spr1042	immunoglobulin A1 protease	Cell Wall	16	x	x	x	x	x	x		x	x	x	x	x
Q8DQN5	spr0581	Zinc metalloprotease ZmpB	Cell Wall	17	x	x	x	x		x	x	x		x	x	x			x	x
B5E4P8	SPG_1054	zinc metalloprotease ZmpD	Cell Wall	6		x				x	x								x	x
Q8DQI1	spr0659	branched chain amino acid ABC transporter amino acid-binding protein	Lipoprotein	5											x				x
Q8DPQ2	spr1061	pneumococcal histidine triad protein A precursor	Lipoprotein	4		x													x				x
Q8DQ24	spr0884	foldase PrsA	Lipoprotein	5	x		x	x											x
C1CRC0	SPT_1049	pneumococcal histidine triad protein B	Lipoprotein	4		x						x		x						x
Q8DP50	spr1353	amino acid ABC transporter amino acid-binding protein	Lipoprotein	4				x	x	x
Q8DPB7	spr1251	amino acid ABC transporter amino acid-binding protein	Lipoprotein	3																				x
P59214	spr1918	maltose/maltodextrin ABC transporter, maltose/maltodextrin-binding protein	Lipoprotein	4	x				x
P0A4G1	spr1382	peptide ABC transporter substrate-binding protein	Lipoprotein	4	x						x			x										x
Q8CZ16	spr0583	pneumococcal surface protein	Lipoprotein	3		x								x					x
Q8CWN2	spr1975	zinc ABC transporter zinc-binding protein	Lipoprotein	3		x				x
Q8DR61	spr0327	ABC transporter substrate-binding protein - oligopeptide transport	Lipoprotein	3					x				x
Q8DNM0	spr1645	ABC transporter substrate-binding protein	Lipoprotein	2				x											x
Q97P48	SP_1796	ABC transporter substrate-binding protein	Lipoprotein	2				x
Q8DQC2	spr0747	hypothetical protein	Lipoprotein	3	x					x
P0A4G1	spr1382	oligopeptide-binding protein AliB	Lipoprotein	1																				x
Q8CZ90	spr0174	hypothetical protein	Lipoprotein	1																				x
Q8DNU2	spr1534	ABC transporter substrate-binding protein	Lipoprotein	1
Q8DNI1	spr1707	ABC transporter substrate-binding protein - oligopeptide transport	Lipoprotein	1							x
Q8DQ10	spr0904	hypothetical protein	Lipoprotein	1							x
B1I9W5	SPH_2348	signal peptide, ysirk family protein	Lipoprotein	1							x
Q8CYX1	spr0799	hypothetical protein	Lipoprotein	2	x		x
P0A4G3	spr1494	manganese ABC transporter substrate-binding protein	Lipoprotein	1		x
Q8DQG5	spr0679	peptidyl-prolyl cis-trans isomerase, cyclophilin-type	Lipoprotein	2	x	x
Q8DRJ2	spr0092	CapD protein, required for the biosynthesis of type 1 capsular polysaccharide	mt1TMD	22	x	x	x	x	x	x		x	x		x	x	x	x	x		x		x	x
Q8CY83	spr1868	hypothetical protein	mt1TMD	11	x		x		x				x		x						x
Q8DQJ5	spr0641	P-type ATPase - copper transporter	mt1TMD	7			x		x	x							x
Q8DQ40	spr0857	competence protein CelB	mt1TMD	7			x	x	x	x						x				x
Q8DNJ9	spr1677	choline ABC transporter permease	mt1TMD	6					x	x	x						x				x	x
Q8DP20	spr1410	P-type ATPase - calcium transporter	mt1TMD	6							x		x	x			x
P59652	spr0012	cell division protein FtsH	mt1TMD	5										x						x			x
Q8CWR7	spr0905	cationic amino acid transporter	mt1TMD	5						x							x		x
Q8DP89	spr1290	ABC transporter ATP-binding protein	mt1TMD	5						x			x						x	x
Q8CYF5	spr1547	hypothetical protein	mt1TMD	5										x		x	x
P64167	spr0781	SpoE family protein	mt1TMD	6	x			x			x				x	x			x
Q8DR46	spr0343	sensor histidine kinase	mt1TMD	4																			x
Q8DMZ1	spr2010	DHH subfamily 1 protein	mt1TMD	4					x				x							x
Q8CY70	spr1930	hypothetical protein	mt1TMD	4							x			x	x
Q8DNY1	spr1465	hypothetical protein	mt1TMD	4			x			x	x
Q8DPE2	spr1216	ABC transporter ATP-binding protein/permease	mt1TMD	5	x			x	x	x		x
Q8DQF5	spr0698	hypothetical protein	mt1TMD	3															x		x
Q8DNL4	spr1656	ABC transporter ATP-binding protein/permease	mt1TMD	3									x							x				x
Q8DR34	spr0356	PTS system mannitol-specific IIBC components	mt1TMD	3			x																	x
Q8DP90	spr1289	ABC transporter ATP-binding protein/permease	mt1TMD	3			x																	x
Q8DR99	spr0259	phosphotransferase system, mannose-specific EIID	mt1TMD	3			x
Q8CZ59	spr0410	hypothetical protein	mt1TMD	3					x					x			x
Q8DPK5	spr1120	amino acid ABC transporter substrate-binding protein	mt1TMD	3				x						x
Q8DNY7	spr1459	glycosil transferase	mt1TMD	3					x		x
Q8DRJ3	spr0091	hypothetical protein	mt1TMD	3				x		x
Q8CYV1	spr0897	hypothetical protein	mt1TMD	3	x								x
Q8CYG6	spr1496	hypothetical protein	mt1TMD	3								x			x
Q8DN70	spr1887	ABC transporter ATP-binding protein/permease	mt1TMD	3							x		x
B1I968	SPH_0459	galactosyl transferase CpsE	mt1TMD	3			x			x		x
Q7CRB5	spr0464	histidine kinase	mt1TMD	3	x	x								x
Q8DRB1	spr0242	determinant for enhanced expression of pheromone	mt1TMD	3				x	x	x
Q8DMW4	spr2042	sensor histidine kinase ComD	mt1TMD	3	x							x	x
B1IBX2	SPH_1286	ABC-type multidrug/protein/lipid transport system, ATPase component	mt1TMD	2																			x
Q8DRG6	spr0137	ABC transporter ATP-binding protein	mt1TMD	2																		x
Q8DNX7	spr1473	sensor histidine kinase	mt1TMD	2													x
Q8DQM4	spr0601	hypothetical protein	mt1TMD	2
Q8DRI8	spr0099	amino acid ABC transporter permease	mt1TMD	2
Q8DPW6	spr0973	cell division protein FtsW	mt1TMD	2
Q8DPP5	spr1070	PTS system lactose-specific IIBC component	mt1TMD	2
Q8DPQ6	spr1052	MATE efflux family protein	mt1TMD	2											x									x
Q8CWN1	spr1976	zinc ABC transporter permease	mt1TMD	2							x													x
B1IC96	SPH_1423	DNA translocase FtsK	mt1TMD	2			x													x
E0TN38	SP670_1174	ABC-type multidrug/protein/lipid transport system	mt1TMD	2				x												x
Q8DN87	spr1863	competence protein CglB	mt1TMD	2					x											x
C1C7L0	SP70585_1294	ABC transporter NBP/MSD fusion protein	mt1TMD	2										x
Q8DRD0	spr0220	iron ABC transporter permease	mt1TMD	2												x
Q8CZ91	spr0169	hypothetical protein	mt1TMD	2				x
Q8CY97	spr1772	hypothetical protein	mt1TMD	2						x
Q8DN03	spr1997	histidine kinase	mt1TMD	3	x								x
Q8CWU2	spr0314	hypothetical protein	mt1TMD	2					x
Q8CY72	spr1927	hypothetical protein	mt1TMD	2			x
Q97SJ5	SP_0351	Capsular polysaccharide biosynthesis protein Cps4F OS=Streptococcus pneumoniae serotype 4 (strain ATCC BAA-334 / TIGR4) GN=cps4F PE=4 SV=1 - [Q97SJ5_STRPN]	mt1TMD	2										x
Q8CZ08	spr0608	HesA/MoeB/ThiF family protein	mt1TMD	2					x
Q8CY68	spr1941	hypothetical protein	mt1TMD	2							x			x
Q8DRK0	spr0077	sensor histidine kinase	mt1TMD	2				x			x
Q8DN04	spr1996	hypothetical protein	mt1TMD	2			x			x
Q8DNK3	spr1672	cation efflux system protein	mt1TMD	2			x			x
Q8DQU0	spr0505	PTS system beta-glucosides-specific IIABC components	mt1TMD	2			x	x
P0A399	spr1982	D-alanine--poly(phosphoribitol) ligase subunit 1	mt1TMD	2						x				x
Q8DQ95	spr0780	PTS system fructose specific IIABC components	mt1TMD	2						x				x
Q8DNT2	spr1561	hypothetical protein	mt1TMD	2				x		x
I6L8X4	SP_0527	sensor histidine kinase BlpH	mt1TMD	2				x		x
Q8DRN6	spr0034	hypothetical protein	mt1TMD	2					x	x
Q8DNF4	spr1770	toxin secretion ABC transporter, ATP-binding/permease	mt1TMD	2					x			x
P59653	spr0043	competence factor transporting ATP-binding/permease ComA	mt1TMD	2				x	x
B8ZK36	SPN23F12140	V-type sodium ATP synthase subunit I OS=Streptococcus pneumoniae (strain ATCC 700669 / Spain 23F-1) GN=ntpI PE=4 SV=1 - [B8ZK36_STRPJ]	mt1TMD	1																				x
B2IQ89	SPCG_1313	Uncharacterized protein OS=Streptococcus pneumoniae (strain CGSP14) GN=SPCG_1313 PE=4 SV=1 - [B2IQ89_STRPS]	mt1TMD	1																				x
B2IP38	SPCG_0857	ATP synthase subunit I OS=Streptococcus pneumoniae (strain CGSP14) GN=SPCG_0857 PE=4 SV=1 - [B2IP38_STRPS]	mt1TMD	1																				x
Q8DPW3	spr0976	ABC transporter permease	mt1TMD	1														x
C1CIL8	SPP_0390	Membrane protein, putative OS=Streptococcus pneumoniae (strain P1031) GN=SPP_0390 PE=4 SV=1 - [C1CIL8_STRZP]	mt1TMD	1														x
Q8DQP8	spr0559	hypothetical protein	mt1TMD	1																x
Q8DQX9	spr0439	hypothetical protein	mt1TMD	1																x
Q8DR00	spr0409	glutamine ABC transporter substrate-binding protein	mt1TMD	2	x															x
B5E5C5	SPG_1269	ABC transporter ATP-binding/permease	mt1TMD	1																x
Q8CYB3	spr1742	hypothetical protein	mt1TMD	2	x												x
Q8CYW3	spr0826	hypothetical protein	mt1TMD	1													x
Q8DN94	spr1849	PTS system ascorbate-specific transporter subunit IIC	mt1TMD	1
P0A4M8	spr1706	oligopeptide ABC transporter, permease AmiC	mt1TMD	1
Q8DQH3	spr0667	cell division ABC transporter, permease FtsX	mt1TMD	1
Q8DQR7	spr0533	amino acid ABC transporter permease	mt1TMD	1
Q8DRD9	spr0180	cardiolipin synthetase	mt1TMD	2	x
Q97P47	SP_1797	ABC transporter permease	mt1TMD	1
Q8DRL1	spr0062	PTS system IID component	mt1TMD	1
Q8DND1	spr1802	hypothetical protein	mt1TMD	1
Q8DMY1	spr2024	ABC transporter permease	mt1TMD	1
Q8DP19	spr1411	cation efflux family protein	mt1TMD	1
B8ZQ60	SPN23F10860	lactose-specific phosphotransferase system (PTS), IIBC component 2	mt1TMD	1
Q8DNQ1	spr1599	hypothetical protein	mt1TMD	1
Q8DQN7	spr0579	sensor histidine kinase	mt1TMD	1
B5E5E0	SPG_1284	bacteriocine associated ABC transporter permease	mt1TMD	1
Q8DRJ7	spr0082	ABC transporter permease	mt1TMD	1
E0SZX5	SPAP_1214	PTS system cellobiose-specific transporter subunit IIC	mt1TMD	1
Q8DP34	spr1380	ABC transporter	mt1TMD	1
Q8DNC1	spr1815	sensor histidine kinase	mt1TMD	1											x
Q8DNE9	spr1778	hemolysin	mt1TMD	1											x
Q8DNU3	spr1533	ABC transporter permease	mt1TMD	1											x
Q8CYN7	spr1206	hypothetical protein	mt1TMD	1											x
Q8DQR9	spr0529	VncS, histidine kinase	mt1TMD	1											x
B1I8V5	SPH_2144	histidine kinase	mt1TMD	1											x
Q8DNB4	spr1826	hypothetical protein	mt1TMD	1							x
Q8DRI2	spr0106	transporter, truncation	mt1TMD	1							x
Q8DNQ3	spr1596	CorA - magnesium and cobalt transporter	mt1TMD	1			x
Q8CYM9	spr1237	hypothetical protein	mt1TMD	1			x
Q8CZ31	spr0510	hypothetical protein	mt1TMD	1			x
Q8DRB2	spr0241	phosphatidate cytidylyltransferase	mt1TMD	1			x
B8ZL67	SPN23F03250	Oligosaccharide repeat unit polymerase Wzy OS=Streptococcus pneumoniae (strain ATCC 700669 / Spain 23F-1) GN=wzy PE=4 SV=1 - [B8ZL67_STRPJ]	mt1TMD	1			x
B1I972	SPH_0463	Polysaccharide polymerase Cps19aI OS=Streptococcus pneumoniae (strain Hungary19A-6) GN=SPH_0463 PE=4 SV=1 - [B1I972_STRPI]	mt1TMD	1			x
Q9ZII5	SPD_0319	undecaprenylphosphate glucosephosphotransferase Cps2E	mt1TMD	1			x
E0SUK4	SPAP_0196	Uncharacterized protein OS=Streptococcus pneumoniae (strain AP200) GN=SPAP_0196 PE=4 SV=1 - [E0SUK4_STRZA]	mt1TMD	1			x
E0TRN8	SP670_0426	Oligosaccharide repeat unit polymerase Wzy OS=Streptococcus pneumoniae (strain 670-6B) GN=SP670_0426 PE=4 SV=1 - [E0TRN8_STRZ6]	mt1TMD	1			x
E0TRL3	SP670_0401	Uncharacterized protein OS=Streptococcus pneumoniae (strain 670-6B) GN=SP670_0401 PE=4 SV=1 - [E0TRL3_STRZ6]	mt1TMD	1			x
Q8DNM3	spr1641	Mg2+ transporter	mt1TMD	1										x
E0TNX1	SP670_0089	PblA OS=Streptococcus pneumoniae (strain 670-6B) GN=SP670_0089 PE=4 SV=1 - [E0TNX1_STRZ6]	mt1TMD	1										x
Q8DN65	spr1894	sensor histidine kinase PnpS	mt1TMD	1						x
Q8DNU7	spr1528	PTS system IIBC components	mt1TMD	1						x
Q8CYM3	spr1280	hypothetical protein	mt1TMD	1						x
Q8DPK6	spr1119	hypothetical protein	mt1TMD	1						x
P0A4Q0	spr0755	glycerol-3-phosphate acyltransferase PlsY	mt1TMD	1						x
C1CAW2	SP70585_2243	Sugar/sodium symporter OS=Streptococcus pneumoniae (strain 70585) GN=SP70585_2243 PE=4 SV=1 - [C1CAW2_STRP7]	mt1TMD	1						x
Q97P46	SP_1798	ABC transporter permease	mt1TMD	1						x
B2IRQ1	SPCG_1694	PTS system IIABC components	mt1TMD	1		x
Q8DMX0	spr2036	ABC transporter permease	mt1TMD	1												x
Q8DNL3	spr1657	ABC transporter ATP-binding protein/permease	mt1TMD	1												x
Q8DNS8	spr1566	PTS system IIABC components	mt1TMD	1												x
Q8DR84	spr0282	cellobiose phosphotransferase system IIC component	mt1TMD	1												x
C1CPH4	SPT_0347	putative otitis media-associated H10	mt1TMD	1								x
Q8DN48	spr1923	hypothetical protein	mt1TMD	1								x
Q8DPA3	spr1269	prolipoprotein diacylglyceryl transferase	mt1TMD	1								x
Q8CZ20	spr0568	hypothetical protein	mt1TMD	1								x
B2INI4	SPCG_2133	sugar ABC transporter permease	mt1TMD	1								x
E0TRF1	SP670_2310	putative ABC-type sugar transport system permease	mt1TMD	1								x
Q97SK2	SP_0332	hypothetical protein	mt1TMD	1								x
Q8DP88	spr1292	hypothetical protein	mt1TMD	1				x
Q8DPI1	spr1150	polysaccharide biosynthesis protein	mt1TMD	2	x			x
Q8DQ75	spr0814	hypothetical protein	mt1TMD	1				x
Q8DQ82	spr0804	hypothetical protein	mt1TMD	1				x
P0A4I6	spr0708	sensor histidine kinase CiaH	mt1TMD	1				x
Q8DQW2	spr0468	hypothetical protein	mt1TMD	2	x			x
B1IBT2	SPH_1242	TraG/TraD family protein OS=Streptococcus pneumoniae (strain Hungary19A-6) GN=SPH_1242 PE=4 SV=1 - [B1IBT2_STRPI]	mt1TMD	1				x
B5E251	SPG_0487	Bacteriocin BlpN OS=Streptococcus pneumoniae serotype 19F (strain G54) GN=blpN PE=4 SV=1 - [B5E251_STRP4]	mt1TMD	1				x
E0TN51	SP670_1187	TraG/TraD family protein OS=Streptococcus pneumoniae (strain 670-6B) GN=SP670_1187 PE=4 SV=1 - [E0TN51_STRZ6]	mt1TMD	1				x
E0TN50	SP670_1186	Uncharacterized protein OS=Streptococcus pneumoniae (strain 670-6B) GN=SP670_1186 PE=4 SV=1 - [E0TN50_STRZ6]	mt1TMD	1				x
Q97ND0	SP_2120	hypothetical protein	mt1TMD	1				x
Q8DN21	spr1968	PTS system IIC component	mt1TMD	1					x
Q8DN72	spr1885	ABC transporter ATP-binding protein/permease	mt1TMD	1					x
Q8DN80	spr1873	hypothetical protein	mt1TMD	1					x
Q8DPI8	spr1142	hypothetical protein	mt1TMD	1					x
Q8DQF7	spr0695	hypothetical protein	mt1TMD	1					x
Q8DQP1	spr0574	ribonuclease BN	mt1TMD	1	x
Q8DN05	spr1995	choline binding protein A	Secretory	15	x	x	x	x		x		x	x	x	x	x			x			x
Q97Q99	SP_1326	neuraminidase	Secretory	5			x			x				x
Q8DQ07	spr0908	pneumococcal histidine triad protein E precursor	Secretory	5	x	x	x			x							x
E0TRE6	SP670_2305	blood group A- and B-cleaving endo-beta-galactosidase	Secretory	4			x	x		x
Q8DMY4	spr2021	general stress protein GSP-781	Secretory	4	x	x			x	x
P59206	spr0867	endo-beta-N-acetylglucosaminidase	Secretory	4		x		x	x
Q8CYP5	spr1178	hypothetical protein	Secretory	2					x
Q8DP07	spr1431	1,4-beta-N-acetylmuramidase	Secretory	3	x	x					x
Q97NB5	SP_2136	choline binding protein PcpA	Secretory	2		x		x
Q8DPY8	spr0931	hypothetical protein	Secretory	3	x	x							x
Q8DQ62	spr0831	choline binding protein E	Secretory	3	x			x	x
Q8DRI1	spr0108	hypothetical protein	Secretory	1																	x
C1CBH8	SP70585_2328	choline binding protein D	Secretory	1																x
Q8DPA5	spr1267	hypothetical protein	Secretory	1
Q8DN58	spr1903	UTP-glucose-1-phosphate uridylyltransferase	Secretory	2	x										x

## Sheet: Cells interaction-C
Hit Uniprot Code	Locus	Description	Location	Total	R6_THB	ST6B_THB	ST8_THB	ST1_THB	R6_THBB	ST6B_THBB	ST8_THBB	ST1_THBB	R6_DMEM	ST6B_DMEM	ST8_DMEM	ST1_DMEM	R6_MCM	ST6B_MCM	ST8_MCM	ST1_MCM	R6_MC	ST6B_MC	ST8_MC	ST1_MC	R6_ECM	ST6B_ECM	ST8_ECM	ST1_ECM	R6_EC	ST6B_EC	ST8_EC	ST1_EC
P0A3M6	spr1517	penicillin-binding protein 2B	1TMD	8			x		x	x			x		x				x						x			x
P59676	spr0304	penicillin-binding protein 2X	1TMD	9			x		x			x	x	x	x				x		x	x
Q8DQ08	spr0907	pneumococcal histidine triad protein D precursor	1TMD	8		x	x	x			x	x		x										x				x
Q8CWR4	spr1060	histidine motif-containing protein	1TMD	8	x	x	x	x				x		x								x						x
Q8DP63	spr1333	peptidoglycan GlcNAc deacetylase	1TMD	6												x				x		x		x	x	x
Q8DRI0	spr0121	surface protein pspA precursor	1TMD	15	x	x	x	x		x		x		x	x			x				x	x		x		x			x		x
Q8DR49	spr0340	phosphomevalonate kinase	1TMD	6				x	x			x						x		x									x
Q8DN07	spr1990	glycerol-3-phosphate dehydrogenase, truncation	1TMD	6			x		x	x								x							x			x
P67283	spr1584	hypothetical protein	1TMD	6	x			x		x		x						x		x
Q8DQT0	spr0516	polynucleotide phosphorylase	1TMD	5	x		x		x		x											x
Q97QM9	SP_1174	hypothetical protein	1TMD	5			x				x	x		x										x
Q8CWT8	spr0318	hypothetical protein	1TMD	5						x	x	x	x								x
Q8CY62	spr1965	fucolectin-related protein	1TMD	4	x														x			x						x
Q8DR59	spr0329	penicillin-binding protein 1A	1TMD	4		x						x							x								x
Q8DNS0	spr1577	serine/threonine protein kinase	1TMD	4			x			x							x		x
Q8DPM3	spr1098	sortase	1TMD	5	x	x			x	x																x
Q8CWP8	spr1531	sialidase B precursor (neuraminidase B)	1TMD	4			x	x	x						x
Q8DR55	spr0334	hypothetical protein	1TMD	4	x	x													x			x
Q8DQE5	spr0716	septation ring formation regulator EzrA	1TMD	4	x			x	x													x
P0A3S4	spr1779	DNA-entry nuclease	1TMD	4	x				x	x											x
Q8DNB6	spr1823	penicillin-binding protein 2A	1TMD	3		x					x								x
Q8CZB9	spr0087	hypothetical protein	1TMD	3								x	x		x
Q8DNL5	spr1655	glycosyl transferase	1TMD	3					x		x			x
Q97NF0	SP_2093	Uncharacterized protein OS=Streptococcus pneumoniae serotype 4 (strain ATCC BAA-334 / TIGR4) GN=SP_2093 PE=4 SV=1 - [Q97NF0_STRPN]	1TMD	2																										x		x
Q8DN89	spr1861	competence protein CglD	1TMD	2																	x									x
Q7CRA4	spr1909	penicillin-binding protein 1B	1TMD	2																	x							x
B1I905	SPH_0395	HNH endonuclease domain protein OS=Streptococcus pneumoniae (strain Hungary19A-6) GN=SPH_0395 PE=4 SV=1 - [B1I905_STRPI]	1TMD	2						x																	x
C1C713	SP70585_1077	TraG/TraD family protein OS=Streptococcus pneumoniae (strain 70585) GN=SP70585_1077 PE=4 SV=1 - [C1C713_STRP7]	1TMD	2							x															x
Q8DQ87	spr0794	x-prolyl-dipeptidyl aminopeptidase	1TMD	2									x												x
C1CN94	SPP_0038	Phage protein, putative OS=Streptococcus pneumoniae (strain P1031) GN=SPP_0038 PE=4 SV=1 - [C1CN94_STRZP]	1TMD	2				x														x
Q8DPL8	spr1106	sensory box sensor histidine kinase	1TMD	2								x									x
Q8DNE7	spr1782	hypothetical protein	1TMD	2						x								x
Q8DQ41	spr0856	competence protein CelA	1TMD	2								x								x
Q8CYJ8	spr1370	hypothetical protein	1TMD	2										x	x
I6L8W4	SP_0468	sortase	1TMD	2						x					x
Q97SI4	SP_0377	choline binding protein C	1TMD	2		x	x
Q8DNA9	spr1833	Beta-glucosidase	1TMD	2			x					x
Q97SB8	SP_0467	sortase	1TMD	2						x						x
B1IBT7	SPH_1247	M23 peptidase domain-containing protein	1TMD	2		x		x
Q8DPD6	spr1226	hypothetical protein	1TMD	3	x				x			x
Q8CZ27	spr0542	hypothetical protein	1TMD	1																									x
Q8DMY2	spr2023	rod shape-determining protein MreC	1TMD	1																		x
Q8DN88	spr1862	competence protein CglC	1TMD	1																	x
Q8DPH4	spr1163	cytoplasmic membrane protein	1TMD	1															x
Q8DNA3	spr1840	preprotein translocase subunit YajC	1TMD	1														x
Q8DND7	spr1795	hypothetical protein	1TMD	1											x
Q8DNG8	spr1734	ABC transporter ATP-binding protein	1TMD	1							x
Q8DQF9	spr0693	hypothetical protein	1TMD	1							x
P67294	spr1697	hypothetical protein	1TMD	1			x
Q8DPY9	spr0930	hypothetical protein	1TMD	1			x
Q8CYV3	spr0890	hypothetical protein	1TMD	1			x
Q8DPA4	spr1268	hypothetical protein	1TMD	1		x
P59662	spr0364	signal peptidase I	1TMD	1		x
Q8DR52	spr0337	choline-binding protein F	1TMD	1		x
C1CRC6	SPT_1057	Uncharacterized protein OS=Streptococcus pneumoniae (strain Taiwan19F-14) GN=SPT_1057 PE=4 SV=1 - [C1CRC6_STRZT]	1TMD	1												x
Q8DQM7	spr0595	hypothetical protein	1TMD	2	x											x
Q8DRQ0	spr0009	hypothetical protein	1TMD	1												x
B2IRZ1	SPCG_0169	Uncharacterized protein OS=Streptococcus pneumoniae (strain CGSP14) GN=SPCG_0169 PE=4 SV=1 - [B2IRZ1_STRPS]	1TMD	1												x
Q8DNE1	spr1790	OxaA-like protein precursor	1TMD	2	x			x
Q8DQM0	spr0605	cell division protein DivIB	1TMD	1				x
B1I7H1	SPH_0119	Phage holin, LL-H family OS=Streptococcus pneumoniae (strain Hungary19A-6) GN=SPH_0119 PE=4 SV=1 - [B1I7H1_STRPI]	1TMD	2				x																x
B2IRN1	SPCG_0146	Lantibiotic biosynthesis protein OS=Streptococcus pneumoniae (strain CGSP14) GN=SPCG_0146 PE=4 SV=1 - [B2IRN1_STRPS]	1TMD	1				x
C1CBD2	SP70585_0417	capsular polysaccharide biosynthesis protein Cps4E	1TMD	1				x
E0TS38	SP670_0448	Uncharacterized protein OS=Streptococcus pneumoniae (strain 670-6B) GN=SP670_0448 PE=4 SV=1 - [E0TS38_STRZ6]	1TMD	1				x
Q8DN38	spr1945	choline binding protein PcpA	1TMD	2									x	x
Q8CY84	spr1858	hypothetical protein	1TMD	1					x
Q8DP15	spr1418	hypothetical protein	1TMD	1					x
Q8CYU6	spr0911	hypothetical protein	1TMD	1					x
Q8DR70	spr0303	cell division protein FtsL	1TMD	1					x
Q8DQP4	spr0565	beta-galactosidase precursor	Cell Wall	17	x	x		x	x	x		x						x	x	x	x	x	x	x		x	x		x	x
Q8DQP7	spr0561	cell wall-associated serine proteinase precursor PrtA	Cell Wall	13	x	x	x	x		x	x	x				x		x									x	x	x			x
Q8DR60	spr0328	cell wall surface anchor family protein	Cell Wall	13	x	x	x	x			x		x	x		x			x		x		x	x			x
B1I7B4	Sph_0062	PblB	Cell Wall	9			x					x		x		x			x			x					x	x				x
Q8CYI8	spr1403	hypothetical protein	Cell Wall	10	x			x	x		x					x			x		x	x			x		x
B8ZLE7	SPN23F15110	collagen-like surface-anchored protein	Cell Wall	4				x			x											x					x
Q8DRL6	spr0057	beta-N-acetylhexosaminidase	Cell Wall	9	x	x		x		x			x					x		x							x	x
Q8CZ52	spr0440	endo-beta-N-acetylglucosaminidase	Cell Wall	8	x	x		x		x		x	x									x								x
C1CSG6	SPT_1486	G5 domain family	Cell Wall	8				x			x	x				x			x			x					x					x
Q8CYC9	spr1652	cell wall surface anchor family protein	Cell Wall	8	x	x		x	x				x	x	x							x
P62576	spr1536	sialidase A precursor (neuraminidase A)	Cell Wall	7		x					x						x	x	x								x				x
Q8CWU3	spr0286	hyaluronate lyase precursor (hyaluronidase/hyase)	Cell Wall	7	x				x		x					x									x		x	x
Q8DRA6	spr0247	alkaline amylopullulanase	Cell Wall	7	x	x						x	x					x		x		x
B1I7N4	SPH_1885	Cell wall surface anchor family protein OS=Streptococcus pneumoniae (strain Hungary19A-6) GN=SPH_1885 PE=4 SV=1 - [B1I7N4_STRPI]	Cell Wall	3			x													x							x
C1CPX2	SPT_0501	Cell wall surface anchor family protein OS=Streptococcus pneumoniae (strain Taiwan19F-14) GN=SPT_0501 PE=4 SV=1 - [C1CPX2_STRZT]	Cell Wall	2			x								x
Q8DNF3	spr1771	subtilisin-like serine protease	Cell Wall	3	x								x	x
Q8DRK2	spr0075	cell wall surface anchor family protein	Cell Wall	2	x												x
E0TSK7	SP670_0543	Cell wall surface anchor family protein OS=Streptococcus pneumoniae (strain 670-6B) GN=SP670_0543 PE=4 SV=1 - [E0TSK7_STRZ6]	Cell Wall	1			x
E0TSK5	SP670_0541	Cell wall surface anchor family protein OS=Streptococcus pneumoniae (strain 670-6B) GN=SP670_0541 PE=4 SV=1 - [E0TSK5_STRZ6]	Cell Wall	1			x
Q97SC3	SP_0462	Cell wall surface anchor family protein OS=Streptococcus pneumoniae serotype 4 (strain ATCC BAA-334 / TIGR4) GN=SP_0462 PE=1 SV=1 - [Q97SC3_STRPN]	Cell Wall	1			x
Q59947	spr1042	immunoglobulin A1 protease	Cell Wall	16	x	x	x	x	x	x		x	x	x	x	x		x	x	x		x	x
Q8DQN5	spr0581	Zinc metalloprotease ZmpB	Cell Wall	17	x	x	x	x		x	x	x		x	x	x		x	x	x	x	x					x	x
B5E4P8	SPG_1054	zinc metalloprotease ZmpD	Cell Wall	6		x				x	x							x									x	x
Q8DQI1	spr0659	branched chain amino acid ABC transporter amino acid-binding protein	Lipoprotein	5											x					x	x			x			x
Q8DPQ2	spr1061	pneumococcal histidine triad protein A precursor	Lipoprotein	4		x													x								x				x
Q8DQ24	spr0884	foldase PrsA	Lipoprotein	5	x		x	x												x							x
C1CRC0	SPT_1049	pneumococcal histidine triad protein B	Lipoprotein	4		x						x		x														x
Q8DP50	spr1353	amino acid ABC transporter amino acid-binding protein	Lipoprotein	4				x	x	x									x
Q8DPB7	spr1251	amino acid ABC transporter amino acid-binding protein	Lipoprotein	3															x		x											x
P59214	spr1918	maltose/maltodextrin ABC transporter, maltose/maltodextrin-binding protein	Lipoprotein	4	x				x												x	x
P0A4G1	spr1382	peptide ABC transporter substrate-binding protein	Lipoprotein	4	x						x			x																		x
Q8CZ16	spr0583	pneumococcal surface protein	Lipoprotein	3		x								x													x
Q8CWN2	spr1975	zinc ABC transporter zinc-binding protein	Lipoprotein	3		x				x														x
Q8DR61	spr0327	ABC transporter substrate-binding protein - oligopeptide transport	Lipoprotein	3					x				x					x
Q8DNM0	spr1645	ABC transporter substrate-binding protein	Lipoprotein	2				x																			x
Q97P48	SP_1796	ABC transporter substrate-binding protein	Lipoprotein	2				x														x
Q8DQC2	spr0747	hypothetical protein	Lipoprotein	3	x					x											x
P0A4G1	spr1382	oligopeptide-binding protein AliB	Lipoprotein	1																												x
Q8CZ90	spr0174	hypothetical protein	Lipoprotein	1																												x
Q8DNU2	spr1534	ABC transporter substrate-binding protein	Lipoprotein	1																		x
Q8DNI1	spr1707	ABC transporter substrate-binding protein - oligopeptide transport	Lipoprotein	1							x
Q8DQ10	spr0904	hypothetical protein	Lipoprotein	1							x
B1I9W5	SPH_2348	signal peptide, ysirk family protein	Lipoprotein	1							x
Q8CYX1	spr0799	hypothetical protein	Lipoprotein	2	x		x
P0A4G3	spr1494	manganese ABC transporter substrate-binding protein	Lipoprotein	1		x
Q8DQG5	spr0679	peptidyl-prolyl cis-trans isomerase, cyclophilin-type	Lipoprotein	2	x	x
Q8DRJ2	spr0092	CapD protein, required for the biosynthesis of type 1 capsular polysaccharide	mt1TMD	22	x	x	x	x	x	x		x	x		x	x		x	x		x	x	x	x	x	x	x		x		x	x
Q8CY83	spr1868	hypothetical protein	mt1TMD	11	x		x		x				x		x		x	x	x	x		x							x
Q8DQJ5	spr0641	P-type ATPase - copper transporter	mt1TMD	7			x		x	x							x				x	x			x
Q8DQ40	spr0857	competence protein CelB	mt1TMD	7			x	x	x	x						x					x							x
Q8DNJ9	spr1677	choline ABC transporter permease	mt1TMD	6					x	x	x														x				x	x
Q8DP20	spr1410	P-type ATPase - calcium transporter	mt1TMD	6							x		x	x					x			x			x
P59652	spr0012	cell division protein FtsH	mt1TMD	5										x				x		x								x			x
Q8CWR7	spr0905	cationic amino acid transporter	mt1TMD	5						x								x				x			x		x
Q8DP89	spr1290	ABC transporter ATP-binding protein	mt1TMD	5						x			x									x					x	x
Q8CYF5	spr1547	hypothetical protein	mt1TMD	5										x		x	x	x							x
P64167	spr0781	SpoE family protein	mt1TMD	6	x			x			x				x	x											x
Q8DR46	spr0343	sensor histidine kinase	mt1TMD	4													x		x				x								x
Q8DMZ1	spr2010	DHH subfamily 1 protein	mt1TMD	4					x				x							x								x
Q8CY70	spr1930	hypothetical protein	mt1TMD	4							x			x	x						x
Q8DNY1	spr1465	hypothetical protein	mt1TMD	4			x			x	x								x
Q8DPE2	spr1216	ABC transporter ATP-binding protein/permease	mt1TMD	5	x			x	x	x		x
Q8DQF5	spr0698	hypothetical protein	mt1TMD	3																	x						x		x
Q8DNL4	spr1656	ABC transporter ATP-binding protein/permease	mt1TMD	3									x															x				x
Q8DR34	spr0356	PTS system mannitol-specific IIBC components	mt1TMD	3			x											x														x
Q8DP90	spr1289	ABC transporter ATP-binding protein/permease	mt1TMD	3			x													x												x
Q8DR99	spr0259	phosphotransferase system, mannose-specific EIID	mt1TMD	3			x											x				x
Q8CZ59	spr0410	hypothetical protein	mt1TMD	3					x					x											x
Q8DPK5	spr1120	amino acid ABC transporter substrate-binding protein	mt1TMD	3				x						x								x
Q8DNY7	spr1459	glycosil transferase	mt1TMD	3					x		x								x
Q8DRJ3	spr0091	hypothetical protein	mt1TMD	3				x		x									x
Q8CYV1	spr0897	hypothetical protein	mt1TMD	3	x								x						x
Q8CYG6	spr1496	hypothetical protein	mt1TMD	3								x			x		x
Q8DN70	spr1887	ABC transporter ATP-binding protein/permease	mt1TMD	3							x		x					x
B1I968	SPH_0459	galactosyl transferase CpsE	mt1TMD	3			x			x		x
Q7CRB5	spr0464	histidine kinase	mt1TMD	3	x	x								x
Q8DRB1	spr0242	determinant for enhanced expression of pheromone	mt1TMD	3				x	x	x
Q8DMW4	spr2042	sensor histidine kinase ComD	mt1TMD	3	x							x	x
B1IBX2	SPH_1286	ABC-type multidrug/protein/lipid transport system, ATPase component	mt1TMD	2																			x								x
Q8DRG6	spr0137	ABC transporter ATP-binding protein	mt1TMD	2															x											x
Q8DNX7	spr1473	sensor histidine kinase	mt1TMD	2																			x		x
Q8DQM4	spr0601	hypothetical protein	mt1TMD	2																	x	x
Q8DRI8	spr0099	amino acid ABC transporter permease	mt1TMD	2														x				x
Q8DPW6	spr0973	cell division protein FtsW	mt1TMD	2													x					x
Q8DPP5	spr1070	PTS system lactose-specific IIBC component	mt1TMD	2															x	x
Q8DPQ6	spr1052	MATE efflux family protein	mt1TMD	2											x																	x
Q8CWN1	spr1976	zinc ABC transporter permease	mt1TMD	2							x																					x
B1IC96	SPH_1423	DNA translocase FtsK	mt1TMD	2			x																					x
E0TN38	SP670_1174	ABC-type multidrug/protein/lipid transport system	mt1TMD	2				x																				x
Q8DN87	spr1863	competence protein CglB	mt1TMD	2					x																			x
C1C7L0	SP70585_1294	ABC transporter NBP/MSD fusion protein	mt1TMD	2										x								x
Q8DRD0	spr0220	iron ABC transporter permease	mt1TMD	2												x						x
Q8CZ91	spr0169	hypothetical protein	mt1TMD	2				x														x
Q8CY97	spr1772	hypothetical protein	mt1TMD	2						x											x
Q8DN03	spr1997	histidine kinase	mt1TMD	3	x								x						x
Q8CWU2	spr0314	hypothetical protein	mt1TMD	2					x										x
Q8CY72	spr1927	hypothetical protein	mt1TMD	2			x										x
Q97SJ5	SP_0351	Capsular polysaccharide biosynthesis protein Cps4F OS=Streptococcus pneumoniae serotype 4 (strain ATCC BAA-334 / TIGR4) GN=cps4F PE=4 SV=1 - [Q97SJ5_STRPN]	mt1TMD	2										x				x
Q8CZ08	spr0608	HesA/MoeB/ThiF family protein	mt1TMD	2					x											x
Q8CY68	spr1941	hypothetical protein	mt1TMD	2							x			x
Q8DRK0	spr0077	sensor histidine kinase	mt1TMD	2				x			x
Q8DN04	spr1996	hypothetical protein	mt1TMD	2			x			x
Q8DNK3	spr1672	cation efflux system protein	mt1TMD	2			x			x
Q8DQU0	spr0505	PTS system beta-glucosides-specific IIABC components	mt1TMD	2			x	x
P0A399	spr1982	D-alanine--poly(phosphoribitol) ligase subunit 1	mt1TMD	2						x				x
Q8DQ95	spr0780	PTS system fructose specific IIABC components	mt1TMD	2						x				x
Q8DNT2	spr1561	hypothetical protein	mt1TMD	2				x		x
I6L8X4	SP_0527	sensor histidine kinase BlpH	mt1TMD	2				x		x
Q8DRN6	spr0034	hypothetical protein	mt1TMD	2					x	x
Q8DNF4	spr1770	toxin secretion ABC transporter, ATP-binding/permease	mt1TMD	2					x			x
P59653	spr0043	competence factor transporting ATP-binding/permease ComA	mt1TMD	2				x	x
B8ZK36	SPN23F12140	V-type sodium ATP synthase subunit I OS=Streptococcus pneumoniae (strain ATCC 700669 / Spain 23F-1) GN=ntpI PE=4 SV=1 - [B8ZK36_STRPJ]	mt1TMD	1																												x
B2IQ89	SPCG_1313	Uncharacterized protein OS=Streptococcus pneumoniae (strain CGSP14) GN=SPCG_1313 PE=4 SV=1 - [B2IQ89_STRPS]	mt1TMD	1																												x
B2IP38	SPCG_0857	ATP synthase subunit I OS=Streptococcus pneumoniae (strain CGSP14) GN=SPCG_0857 PE=4 SV=1 - [B2IP38_STRPS]	mt1TMD	1																												x
Q8DPW3	spr0976	ABC transporter permease	mt1TMD	1																						x
C1CIL8	SPP_0390	Membrane protein, putative OS=Streptococcus pneumoniae (strain P1031) GN=SPP_0390 PE=4 SV=1 - [C1CIL8_STRZP]	mt1TMD	1																						x
Q8DQP8	spr0559	hypothetical protein	mt1TMD	1																								x
Q8DQX9	spr0439	hypothetical protein	mt1TMD	1																								x
Q8DR00	spr0409	glutamine ABC transporter substrate-binding protein	mt1TMD	2	x																							x
B5E5C5	SPG_1269	ABC transporter ATP-binding/permease	mt1TMD	1																								x
Q8CYB3	spr1742	hypothetical protein	mt1TMD	2	x																				x
Q8CYW3	spr0826	hypothetical protein	mt1TMD	1																					x
Q8DN94	spr1849	PTS system ascorbate-specific transporter subunit IIC	mt1TMD	1																			x
P0A4M8	spr1706	oligopeptide ABC transporter, permease AmiC	mt1TMD	1																		x
Q8DQH3	spr0667	cell division ABC transporter, permease FtsX	mt1TMD	1																		x
Q8DQR7	spr0533	amino acid ABC transporter permease	mt1TMD	1																		x
Q8DRD9	spr0180	cardiolipin synthetase	mt1TMD	2	x																	x
Q97P47	SP_1797	ABC transporter permease	mt1TMD	1																		x
Q8DRL1	spr0062	PTS system IID component	mt1TMD	1																				x
Q8DND1	spr1802	hypothetical protein	mt1TMD	1																	x
Q8DMY1	spr2024	ABC transporter permease	mt1TMD	1															x
Q8DP19	spr1411	cation efflux family protein	mt1TMD	1															x
B8ZQ60	SPN23F10860	lactose-specific phosphotransferase system (PTS), IIBC component 2	mt1TMD	1															x
Q8DNQ1	spr1599	hypothetical protein	mt1TMD	1														x
Q8DQN7	spr0579	sensor histidine kinase	mt1TMD	1														x
B5E5E0	SPG_1284	bacteriocine associated ABC transporter permease	mt1TMD	1														x
Q8DRJ7	spr0082	ABC transporter permease	mt1TMD	1																x
E0SZX5	SPAP_1214	PTS system cellobiose-specific transporter subunit IIC	mt1TMD	1																x
Q8DP34	spr1380	ABC transporter	mt1TMD	1													x
Q8DNC1	spr1815	sensor histidine kinase	mt1TMD	1											x
Q8DNE9	spr1778	hemolysin	mt1TMD	1											x
Q8DNU3	spr1533	ABC transporter permease	mt1TMD	1											x
Q8CYN7	spr1206	hypothetical protein	mt1TMD	1											x
Q8DQR9	spr0529	VncS, histidine kinase	mt1TMD	1											x
B1I8V5	SPH_2144	histidine kinase	mt1TMD	1											x
Q8DNB4	spr1826	hypothetical protein	mt1TMD	1							x
Q8DRI2	spr0106	transporter, truncation	mt1TMD	1							x
Q8DNQ3	spr1596	CorA - magnesium and cobalt transporter	mt1TMD	1			x
Q8CYM9	spr1237	hypothetical protein	mt1TMD	1			x
Q8CZ31	spr0510	hypothetical protein	mt1TMD	1			x
Q8DRB2	spr0241	phosphatidate cytidylyltransferase	mt1TMD	1			x
B8ZL67	SPN23F03250	Oligosaccharide repeat unit polymerase Wzy OS=Streptococcus pneumoniae (strain ATCC 700669 / Spain 23F-1) GN=wzy PE=4 SV=1 - [B8ZL67_STRPJ]	mt1TMD	1			x
B1I972	SPH_0463	Polysaccharide polymerase Cps19aI OS=Streptococcus pneumoniae (strain Hungary19A-6) GN=SPH_0463 PE=4 SV=1 - [B1I972_STRPI]	mt1TMD	1			x
Q9ZII5	SPD_0319	undecaprenylphosphate glucosephosphotransferase Cps2E	mt1TMD	1			x
E0SUK4	SPAP_0196	Uncharacterized protein OS=Streptococcus pneumoniae (strain AP200) GN=SPAP_0196 PE=4 SV=1 - [E0SUK4_STRZA]	mt1TMD	1			x
E0TRN8	SP670_0426	Oligosaccharide repeat unit polymerase Wzy OS=Streptococcus pneumoniae (strain 670-6B) GN=SP670_0426 PE=4 SV=1 - [E0TRN8_STRZ6]	mt1TMD	1			x
E0TRL3	SP670_0401	Uncharacterized protein OS=Streptococcus pneumoniae (strain 670-6B) GN=SP670_0401 PE=4 SV=1 - [E0TRL3_STRZ6]	mt1TMD	1			x
Q8DNM3	spr1641	Mg2+ transporter	mt1TMD	1										x
E0TNX1	SP670_0089	PblA OS=Streptococcus pneumoniae (strain 670-6B) GN=SP670_0089 PE=4 SV=1 - [E0TNX1_STRZ6]	mt1TMD	1										x
Q8DN65	spr1894	sensor histidine kinase PnpS	mt1TMD	1						x
Q8DNU7	spr1528	PTS system IIBC components	mt1TMD	1						x
Q8CYM3	spr1280	hypothetical protein	mt1TMD	1						x
Q8DPK6	spr1119	hypothetical protein	mt1TMD	1						x
P0A4Q0	spr0755	glycerol-3-phosphate acyltransferase PlsY	mt1TMD	1						x
C1CAW2	SP70585_2243	Sugar/sodium symporter OS=Streptococcus pneumoniae (strain 70585) GN=SP70585_2243 PE=4 SV=1 - [C1CAW2_STRP7]	mt1TMD	1						x
Q97P46	SP_1798	ABC transporter permease	mt1TMD	1						x
B2IRQ1	SPCG_1694	PTS system IIABC components	mt1TMD	1		x
Q8DMX0	spr2036	ABC transporter permease	mt1TMD	1												x
Q8DNL3	spr1657	ABC transporter ATP-binding protein/permease	mt1TMD	1												x
Q8DNS8	spr1566	PTS system IIABC components	mt1TMD	1												x
Q8DR84	spr0282	cellobiose phosphotransferase system IIC component	mt1TMD	1												x
C1CPH4	SPT_0347	putative otitis media-associated H10	mt1TMD	1								x
Q8DN48	spr1923	hypothetical protein	mt1TMD	1								x
Q8DPA3	spr1269	prolipoprotein diacylglyceryl transferase	mt1TMD	1								x
Q8CZ20	spr0568	hypothetical protein	mt1TMD	1								x
B2INI4	SPCG_2133	sugar ABC transporter permease	mt1TMD	1								x
E0TRF1	SP670_2310	putative ABC-type sugar transport system permease	mt1TMD	1								x
Q97SK2	SP_0332	hypothetical protein	mt1TMD	1								x
Q8DP88	spr1292	hypothetical protein	mt1TMD	1				x
Q8DPI1	spr1150	polysaccharide biosynthesis protein	mt1TMD	2	x			x
Q8DQ75	spr0814	hypothetical protein	mt1TMD	1				x
Q8DQ82	spr0804	hypothetical protein	mt1TMD	1				x
P0A4I6	spr0708	sensor histidine kinase CiaH	mt1TMD	1				x
Q8DQW2	spr0468	hypothetical protein	mt1TMD	2	x			x
B1IBT2	SPH_1242	TraG/TraD family protein OS=Streptococcus pneumoniae (strain Hungary19A-6) GN=SPH_1242 PE=4 SV=1 - [B1IBT2_STRPI]	mt1TMD	1				x
B5E251	SPG_0487	Bacteriocin BlpN OS=Streptococcus pneumoniae serotype 19F (strain G54) GN=blpN PE=4 SV=1 - [B5E251_STRP4]	mt1TMD	1				x
E0TN51	SP670_1187	TraG/TraD family protein OS=Streptococcus pneumoniae (strain 670-6B) GN=SP670_1187 PE=4 SV=1 - [E0TN51_STRZ6]	mt1TMD	1				x
E0TN50	SP670_1186	Uncharacterized protein OS=Streptococcus pneumoniae (strain 670-6B) GN=SP670_1186 PE=4 SV=1 - [E0TN50_STRZ6]	mt1TMD	1				x
Q97ND0	SP_2120	hypothetical protein	mt1TMD	1				x
Q8DN21	spr1968	PTS system IIC component	mt1TMD	1					x
Q8DN72	spr1885	ABC transporter ATP-binding protein/permease	mt1TMD	1					x
Q8DN80	spr1873	hypothetical protein	mt1TMD	1					x
Q8DPI8	spr1142	hypothetical protein	mt1TMD	1					x
Q8DQF7	spr0695	hypothetical protein	mt1TMD	1					x
Q8DQP1	spr0574	ribonuclease BN	mt1TMD	1	x
Q8DN05	spr1995	choline binding protein A	Secretory	15	x	x	x	x		x		x	x	x	x	x		x				x	x				x			x
Q97Q99	SP_1326	neuraminidase	Secretory	5			x			x				x					x	x
Q8DQ07	spr0908	pneumococcal histidine triad protein E precursor	Secretory	5	x	x	x			x															x
E0TRE6	SP670_2305	blood group A- and B-cleaving endo-beta-galactosidase	Secretory	4			x	x		x								x
Q8DMY4	spr2021	general stress protein GSP-781	Secretory	4	x	x			x	x
P59206	spr0867	endo-beta-N-acetylglucosaminidase	Secretory	4		x		x	x															x
Q8CYP5	spr1178	hypothetical protein	Secretory	2					x													x
Q8DP07	spr1431	1,4-beta-N-acetylmuramidase	Secretory	3	x	x					x
Q97NB5	SP_2136	choline binding protein PcpA	Secretory	2		x		x
Q8DPY8	spr0931	hypothetical protein	Secretory	3	x	x							x
Q8DQ62	spr0831	choline binding protein E	Secretory	3	x			x	x
Q8DRI1	spr0108	hypothetical protein	Secretory	1																									x
C1CBH8	SP70585_2328	choline binding protein D	Secretory	1																								x
Q8DPA5	spr1267	hypothetical protein	Secretory	1													x
Q8DN58	spr1903	UTP-glucose-1-phosphate uridylyltransferase	Secretory	2	x										x

## Sheet: Interaction with macrophages-C1
Hit Uniprot Code	Locus	Description	Location	Total	R6_THB	ST6B_THB	ST8_THB	ST1_THB	R6_THBB	ST6B_THBB	ST8_THBB	ST1_THBB	R6_DMEM	ST6B_DMEM	ST8_DMEM	ST1_DMEM	R6_MCM	ST6B_MCM	ST8_MCM	ST1_MCM	R6_MC	ST6B_MC	ST8_MC	ST1_MC
P0A3M6	spr1517	penicillin-binding protein 2B	1TMD	8			x		x	x			x		x				x
P59676	spr0304	penicillin-binding protein 2X	1TMD	9			x		x			x	x	x	x				x		x	x
Q8DQ08	spr0907	pneumococcal histidine triad protein D precursor	1TMD	8		x	x	x			x	x		x										x
Q8CWR4	spr1060	histidine motif-containing protein	1TMD	8	x	x	x	x				x		x								x
Q8DP63	spr1333	peptidoglycan GlcNAc deacetylase	1TMD	6												x				x		x		x
Q8DRI0	spr0121	surface protein pspA precursor	1TMD	15	x	x	x	x		x		x		x	x			x				x	x
Q8DR49	spr0340	phosphomevalonate kinase	1TMD	6				x	x			x						x		x
Q8DN07	spr1990	glycerol-3-phosphate dehydrogenase, truncation	1TMD	6			x		x	x								x
P67283	spr1584	hypothetical protein	1TMD	6	x			x		x		x						x		x
Q8DQT0	spr0516	polynucleotide phosphorylase	1TMD	5	x		x		x		x											x
Q97QM9	SP_1174	hypothetical protein	1TMD	5			x				x	x		x										x
Q8CWT8	spr0318	hypothetical protein	1TMD	5						x	x	x	x								x
Q8CY62	spr1965	fucolectin-related protein	1TMD	4	x														x			x
Q8DR59	spr0329	penicillin-binding protein 1A	1TMD	4		x						x							x
Q8DNS0	spr1577	serine/threonine protein kinase	1TMD	4			x			x							x		x
Q8DPM3	spr1098	sortase	1TMD	5	x	x			x	x
Q8CWP8	spr1531	sialidase B precursor (neuraminidase B)	1TMD	4			x	x	x						x
Q8DR55	spr0334	hypothetical protein	1TMD	4	x	x													x			x
Q8DQE5	spr0716	septation ring formation regulator EzrA	1TMD	4	x			x	x													x
P0A3S4	spr1779	DNA-entry nuclease	1TMD	4	x				x	x											x
Q8DNB6	spr1823	penicillin-binding protein 2A	1TMD	3		x					x								x
Q8CZB9	spr0087	hypothetical protein	1TMD	3								x	x		x
Q8DNL5	spr1655	glycosyl transferase	1TMD	3					x		x			x
Q97NF0	SP_2093	Uncharacterized protein OS=Streptococcus pneumoniae serotype 4 (strain ATCC BAA-334 / TIGR4) GN=SP_2093 PE=4 SV=1 - [Q97NF0_STRPN]	1TMD	2
Q8DN89	spr1861	competence protein CglD	1TMD	2																	x
Q7CRA4	spr1909	penicillin-binding protein 1B	1TMD	2																	x
B1I905	SPH_0395	HNH endonuclease domain protein OS=Streptococcus pneumoniae (strain Hungary19A-6) GN=SPH_0395 PE=4 SV=1 - [B1I905_STRPI]	1TMD	2						x
C1C713	SP70585_1077	TraG/TraD family protein OS=Streptococcus pneumoniae (strain 70585) GN=SP70585_1077 PE=4 SV=1 - [C1C713_STRP7]	1TMD	2							x
Q8DQ87	spr0794	x-prolyl-dipeptidyl aminopeptidase	1TMD	2									x
C1CN94	SPP_0038	Phage protein, putative OS=Streptococcus pneumoniae (strain P1031) GN=SPP_0038 PE=4 SV=1 - [C1CN94_STRZP]	1TMD	2				x														x
Q8DPL8	spr1106	sensory box sensor histidine kinase	1TMD	2								x									x
Q8DNE7	spr1782	hypothetical protein	1TMD	2						x								x
Q8DQ41	spr0856	competence protein CelA	1TMD	2								x								x
Q8CYJ8	spr1370	hypothetical protein	1TMD	2										x	x
I6L8W4	SP_0468	sortase	1TMD	2						x					x
Q97SI4	SP_0377	choline binding protein C	1TMD	2		x	x
Q8DNA9	spr1833	Beta-glucosidase	1TMD	2			x					x
Q97SB8	SP_0467	sortase	1TMD	2						x						x
B1IBT7	SPH_1247	M23 peptidase domain-containing protein	1TMD	2		x		x
Q8DPD6	spr1226	hypothetical protein	1TMD	3	x				x			x
Q8CZ27	spr0542	hypothetical protein	1TMD	1
Q8DMY2	spr2023	rod shape-determining protein MreC	1TMD	1																		x
Q8DN88	spr1862	competence protein CglC	1TMD	1																	x
Q8DPH4	spr1163	cytoplasmic membrane protein	1TMD	1															x
Q8DNA3	spr1840	preprotein translocase subunit YajC	1TMD	1														x
Q8DND7	spr1795	hypothetical protein	1TMD	1											x
Q8DNG8	spr1734	ABC transporter ATP-binding protein	1TMD	1							x
Q8DQF9	spr0693	hypothetical protein	1TMD	1							x
P67294	spr1697	hypothetical protein	1TMD	1			x
Q8DPY9	spr0930	hypothetical protein	1TMD	1			x
Q8CYV3	spr0890	hypothetical protein	1TMD	1			x
Q8DPA4	spr1268	hypothetical protein	1TMD	1		x
P59662	spr0364	signal peptidase I	1TMD	1		x
Q8DR52	spr0337	choline-binding protein F	1TMD	1		x
C1CRC6	SPT_1057	Uncharacterized protein OS=Streptococcus pneumoniae (strain Taiwan19F-14) GN=SPT_1057 PE=4 SV=1 - [C1CRC6_STRZT]	1TMD	1												x
Q8DQM7	spr0595	hypothetical protein	1TMD	2	x											x
Q8DRQ0	spr0009	hypothetical protein	1TMD	1												x
B2IRZ1	SPCG_0169	Uncharacterized protein OS=Streptococcus pneumoniae (strain CGSP14) GN=SPCG_0169 PE=4 SV=1 - [B2IRZ1_STRPS]	1TMD	1												x
Q8DNE1	spr1790	OxaA-like protein precursor	1TMD	2	x			x
Q8DQM0	spr0605	cell division protein DivIB	1TMD	1				x
B1I7H1	SPH_0119	Phage holin, LL-H family OS=Streptococcus pneumoniae (strain Hungary19A-6) GN=SPH_0119 PE=4 SV=1 - [B1I7H1_STRPI]	1TMD	2				x																x
B2IRN1	SPCG_0146	Lantibiotic biosynthesis protein OS=Streptococcus pneumoniae (strain CGSP14) GN=SPCG_0146 PE=4 SV=1 - [B2IRN1_STRPS]	1TMD	1				x
C1CBD2	SP70585_0417	capsular polysaccharide biosynthesis protein Cps4E	1TMD	1				x
E0TS38	SP670_0448	Uncharacterized protein OS=Streptococcus pneumoniae (strain 670-6B) GN=SP670_0448 PE=4 SV=1 - [E0TS38_STRZ6]	1TMD	1				x
Q8DN38	spr1945	choline binding protein PcpA	1TMD	2									x	x
Q8CY84	spr1858	hypothetical protein	1TMD	1					x
Q8DP15	spr1418	hypothetical protein	1TMD	1					x
Q8CYU6	spr0911	hypothetical protein	1TMD	1					x
Q8DR70	spr0303	cell division protein FtsL	1TMD	1					x
Q8DQP4	spr0565	beta-galactosidase precursor	Cell Wall	17	x	x		x	x	x		x						x	x	x	x	x	x	x
Q8DQP7	spr0561	cell wall-associated serine proteinase precursor PrtA	Cell Wall	13	x	x	x	x		x	x	x				x		x
Q8DR60	spr0328	cell wall surface anchor family protein	Cell Wall	13	x	x	x	x			x		x	x		x			x		x		x	x
B1I7B4	Sph_0062	PblB	Cell Wall	9			x					x		x		x			x			x
Q8CYI8	spr1403	hypothetical protein	Cell Wall	10	x			x	x		x					x			x		x	x
B8ZLE7	SPN23F15110	collagen-like surface-anchored protein	Cell Wall	4				x			x											x
Q8DRL6	spr0057	beta-N-acetylhexosaminidase	Cell Wall	9	x	x		x		x			x					x		x
Q8CZ52	spr0440	endo-beta-N-acetylglucosaminidase	Cell Wall	8	x	x		x		x		x	x									x
C1CSG6	SPT_1486	G5 domain family	Cell Wall	8				x			x	x				x			x			x
Q8CYC9	spr1652	cell wall surface anchor family protein	Cell Wall	8	x	x		x	x				x	x	x							x
P62576	spr1536	sialidase A precursor (neuraminidase A)	Cell Wall	7		x					x						x	x	x
Q8CWU3	spr0286	hyaluronate lyase precursor (hyaluronidase/hyase)	Cell Wall	7	x				x		x					x
Q8DRA6	spr0247	alkaline amylopullulanase	Cell Wall	7	x	x						x	x					x		x		x
B1I7N4	SPH_1885	Cell wall surface anchor family protein OS=Streptococcus pneumoniae (strain Hungary19A-6) GN=SPH_1885 PE=4 SV=1 - [B1I7N4_STRPI]	Cell Wall	3			x													x
C1CPX2	SPT_0501	Cell wall surface anchor family protein OS=Streptococcus pneumoniae (strain Taiwan19F-14) GN=SPT_0501 PE=4 SV=1 - [C1CPX2_STRZT]	Cell Wall	2			x								x
Q8DNF3	spr1771	subtilisin-like serine protease	Cell Wall	3	x								x	x
Q8DRK2	spr0075	cell wall surface anchor family protein	Cell Wall	2	x												x
E0TSK7	SP670_0543	Cell wall surface anchor family protein OS=Streptococcus pneumoniae (strain 670-6B) GN=SP670_0543 PE=4 SV=1 - [E0TSK7_STRZ6]	Cell Wall	1			x
E0TSK5	SP670_0541	Cell wall surface anchor family protein OS=Streptococcus pneumoniae (strain 670-6B) GN=SP670_0541 PE=4 SV=1 - [E0TSK5_STRZ6]	Cell Wall	1			x
Q97SC3	SP_0462	Cell wall surface anchor family protein OS=Streptococcus pneumoniae serotype 4 (strain ATCC BAA-334 / TIGR4) GN=SP_0462 PE=1 SV=1 - [Q97SC3_STRPN]	Cell Wall	1			x
Q59947	spr1042	immunoglobulin A1 protease	Cell Wall	16	x	x	x	x	x	x		x	x	x	x	x		x	x	x		x	x
Q8DQN5	spr0581	Zinc metalloprotease ZmpB	Cell Wall	17	x	x	x	x		x	x	x		x	x	x		x	x	x	x	x
B5E4P8	SPG_1054	zinc metalloprotease ZmpD	Cell Wall	6		x				x	x							x
Q8DQI1	spr0659	branched chain amino acid ABC transporter amino acid-binding protein	Lipoprotein	5											x					x	x			x
Q8DPQ2	spr1061	pneumococcal histidine triad protein A precursor	Lipoprotein	4		x													x
Q8DQ24	spr0884	foldase PrsA	Lipoprotein	5	x		x	x												x
C1CRC0	SPT_1049	pneumococcal histidine triad protein B	Lipoprotein	4		x						x		x
Q8DP50	spr1353	amino acid ABC transporter amino acid-binding protein	Lipoprotein	4				x	x	x									x
Q8DPB7	spr1251	amino acid ABC transporter amino acid-binding protein	Lipoprotein	3															x		x
P59214	spr1918	maltose/maltodextrin ABC transporter, maltose/maltodextrin-binding protein	Lipoprotein	4	x				x												x	x
P0A4G1	spr1382	peptide ABC transporter substrate-binding protein	Lipoprotein	4	x						x			x
Q8CZ16	spr0583	pneumococcal surface protein	Lipoprotein	3		x								x
Q8CWN2	spr1975	zinc ABC transporter zinc-binding protein	Lipoprotein	3		x				x														x
Q8DR61	spr0327	ABC transporter substrate-binding protein - oligopeptide transport	Lipoprotein	3					x				x					x
Q8DNM0	spr1645	ABC transporter substrate-binding protein	Lipoprotein	2				x
Q97P48	SP_1796	ABC transporter substrate-binding protein	Lipoprotein	2				x														x
Q8DQC2	spr0747	hypothetical protein	Lipoprotein	3	x					x											x
P0A4G1	spr1382	oligopeptide-binding protein AliB	Lipoprotein	1
Q8CZ90	spr0174	hypothetical protein	Lipoprotein	1
Q8DNU2	spr1534	ABC transporter substrate-binding protein	Lipoprotein	1																		x
Q8DNI1	spr1707	ABC transporter substrate-binding protein - oligopeptide transport	Lipoprotein	1							x
Q8DQ10	spr0904	hypothetical protein	Lipoprotein	1							x
B1I9W5	SPH_2348	signal peptide, ysirk family protein	Lipoprotein	1							x
Q8CYX1	spr0799	hypothetical protein	Lipoprotein	2	x		x
P0A4G3	spr1494	manganese ABC transporter substrate-binding protein	Lipoprotein	1		x
Q8DQG5	spr0679	peptidyl-prolyl cis-trans isomerase, cyclophilin-type	Lipoprotein	2	x	x
Q8DRJ2	spr0092	CapD protein, required for the biosynthesis of type 1 capsular polysaccharide	mt1TMD	22	x	x	x	x	x	x		x	x		x	x		x	x		x	x	x	x
Q8CY83	spr1868	hypothetical protein	mt1TMD	11	x		x		x				x		x		x	x	x	x		x
Q8DQJ5	spr0641	P-type ATPase - copper transporter	mt1TMD	7			x		x	x							x				x	x
Q8DQ40	spr0857	competence protein CelB	mt1TMD	7			x	x	x	x						x					x
Q8DNJ9	spr1677	choline ABC transporter permease	mt1TMD	6					x	x	x
Q8DP20	spr1410	P-type ATPase - calcium transporter	mt1TMD	6							x		x	x					x			x
P59652	spr0012	cell division protein FtsH	mt1TMD	5										x				x		x
Q8CWR7	spr0905	cationic amino acid transporter	mt1TMD	5						x								x				x
Q8DP89	spr1290	ABC transporter ATP-binding protein	mt1TMD	5						x			x									x
Q8CYF5	spr1547	hypothetical protein	mt1TMD	5										x		x	x	x
P64167	spr0781	SpoE family protein	mt1TMD	6	x			x			x				x	x
Q8DR46	spr0343	sensor histidine kinase	mt1TMD	4													x		x				x
Q8DMZ1	spr2010	DHH subfamily 1 protein	mt1TMD	4					x				x							x
Q8CY70	spr1930	hypothetical protein	mt1TMD	4							x			x	x						x
Q8DNY1	spr1465	hypothetical protein	mt1TMD	4			x			x	x								x
Q8DPE2	spr1216	ABC transporter ATP-binding protein/permease	mt1TMD	5	x			x	x	x		x
Q8DQF5	spr0698	hypothetical protein	mt1TMD	3																	x
Q8DNL4	spr1656	ABC transporter ATP-binding protein/permease	mt1TMD	3									x
Q8DR34	spr0356	PTS system mannitol-specific IIBC components	mt1TMD	3			x											x
Q8DP90	spr1289	ABC transporter ATP-binding protein/permease	mt1TMD	3			x													x
Q8DR99	spr0259	phosphotransferase system, mannose-specific EIID	mt1TMD	3			x											x				x
Q8CZ59	spr0410	hypothetical protein	mt1TMD	3					x					x
Q8DPK5	spr1120	amino acid ABC transporter substrate-binding protein	mt1TMD	3				x						x								x
Q8DNY7	spr1459	glycosil transferase	mt1TMD	3					x		x								x
Q8DRJ3	spr0091	hypothetical protein	mt1TMD	3				x		x									x
Q8CYV1	spr0897	hypothetical protein	mt1TMD	3	x								x						x
Q8CYG6	spr1496	hypothetical protein	mt1TMD	3								x			x		x
Q8DN70	spr1887	ABC transporter ATP-binding protein/permease	mt1TMD	3							x		x					x
B1I968	SPH_0459	galactosyl transferase CpsE	mt1TMD	3			x			x		x
Q7CRB5	spr0464	histidine kinase	mt1TMD	3	x	x								x
Q8DRB1	spr0242	determinant for enhanced expression of pheromone	mt1TMD	3				x	x	x
Q8DMW4	spr2042	sensor histidine kinase ComD	mt1TMD	3	x							x	x
B1IBX2	SPH_1286	ABC-type multidrug/protein/lipid transport system, ATPase component	mt1TMD	2																			x
Q8DRG6	spr0137	ABC transporter ATP-binding protein	mt1TMD	2															x
Q8DNX7	spr1473	sensor histidine kinase	mt1TMD	2																			x
Q8DQM4	spr0601	hypothetical protein	mt1TMD	2																	x	x
Q8DRI8	spr0099	amino acid ABC transporter permease	mt1TMD	2														x				x
Q8DPW6	spr0973	cell division protein FtsW	mt1TMD	2													x					x
Q8DPP5	spr1070	PTS system lactose-specific IIBC component	mt1TMD	2															x	x
Q8DPQ6	spr1052	MATE efflux family protein	mt1TMD	2											x
Q8CWN1	spr1976	zinc ABC transporter permease	mt1TMD	2							x
B1IC96	SPH_1423	DNA translocase FtsK	mt1TMD	2			x
E0TN38	SP670_1174	ABC-type multidrug/protein/lipid transport system	mt1TMD	2				x
Q8DN87	spr1863	competence protein CglB	mt1TMD	2					x
C1C7L0	SP70585_1294	ABC transporter NBP/MSD fusion protein	mt1TMD	2										x								x
Q8DRD0	spr0220	iron ABC transporter permease	mt1TMD	2												x						x
Q8CZ91	spr0169	hypothetical protein	mt1TMD	2				x														x
Q8CY97	spr1772	hypothetical protein	mt1TMD	2						x											x
Q8DN03	spr1997	histidine kinase	mt1TMD	3	x								x						x
Q8CWU2	spr0314	hypothetical protein	mt1TMD	2					x										x
Q8CY72	spr1927	hypothetical protein	mt1TMD	2			x										x
Q97SJ5	SP_0351	Capsular polysaccharide biosynthesis protein Cps4F OS=Streptococcus pneumoniae serotype 4 (strain ATCC BAA-334 / TIGR4) GN=cps4F PE=4 SV=1 - [Q97SJ5_STRPN]	mt1TMD	2										x				x
Q8CZ08	spr0608	HesA/MoeB/ThiF family protein	mt1TMD	2					x											x
Q8CY68	spr1941	hypothetical protein	mt1TMD	2							x			x
Q8DRK0	spr0077	sensor histidine kinase	mt1TMD	2				x			x
Q8DN04	spr1996	hypothetical protein	mt1TMD	2			x			x
Q8DNK3	spr1672	cation efflux system protein	mt1TMD	2			x			x
Q8DQU0	spr0505	PTS system beta-glucosides-specific IIABC components	mt1TMD	2			x	x
P0A399	spr1982	D-alanine--poly(phosphoribitol) ligase subunit 1	mt1TMD	2						x				x
Q8DQ95	spr0780	PTS system fructose specific IIABC components	mt1TMD	2						x				x
Q8DNT2	spr1561	hypothetical protein	mt1TMD	2				x		x
I6L8X4	SP_0527	sensor histidine kinase BlpH	mt1TMD	2				x		x
Q8DRN6	spr0034	hypothetical protein	mt1TMD	2					x	x
Q8DNF4	spr1770	toxin secretion ABC transporter, ATP-binding/permease	mt1TMD	2					x			x
P59653	spr0043	competence factor transporting ATP-binding/permease ComA	mt1TMD	2				x	x
B8ZK36	SPN23F12140	V-type sodium ATP synthase subunit I OS=Streptococcus pneumoniae (strain ATCC 700669 / Spain 23F-1) GN=ntpI PE=4 SV=1 - [B8ZK36_STRPJ]	mt1TMD	1
B2IQ89	SPCG_1313	Uncharacterized protein OS=Streptococcus pneumoniae (strain CGSP14) GN=SPCG_1313 PE=4 SV=1 - [B2IQ89_STRPS]	mt1TMD	1
B2IP38	SPCG_0857	ATP synthase subunit I OS=Streptococcus pneumoniae (strain CGSP14) GN=SPCG_0857 PE=4 SV=1 - [B2IP38_STRPS]	mt1TMD	1
Q8DPW3	spr0976	ABC transporter permease	mt1TMD	1
C1CIL8	SPP_0390	Membrane protein, putative OS=Streptococcus pneumoniae (strain P1031) GN=SPP_0390 PE=4 SV=1 - [C1CIL8_STRZP]	mt1TMD	1
Q8DQP8	spr0559	hypothetical protein	mt1TMD	1
Q8DQX9	spr0439	hypothetical protein	mt1TMD	1
Q8DR00	spr0409	glutamine ABC transporter substrate-binding protein	mt1TMD	2	x
B5E5C5	SPG_1269	ABC transporter ATP-binding/permease	mt1TMD	1
Q8CYB3	spr1742	hypothetical protein	mt1TMD	2	x
Q8CYW3	spr0826	hypothetical protein	mt1TMD	1
Q8DN94	spr1849	PTS system ascorbate-specific transporter subunit IIC	mt1TMD	1																			x
P0A4M8	spr1706	oligopeptide ABC transporter, permease AmiC	mt1TMD	1																		x
Q8DQH3	spr0667	cell division ABC transporter, permease FtsX	mt1TMD	1																		x
Q8DQR7	spr0533	amino acid ABC transporter permease	mt1TMD	1																		x
Q8DRD9	spr0180	cardiolipin synthetase	mt1TMD	2	x																	x
Q97P47	SP_1797	ABC transporter permease	mt1TMD	1																		x
Q8DRL1	spr0062	PTS system IID component	mt1TMD	1																				x
Q8DND1	spr1802	hypothetical protein	mt1TMD	1																	x
Q8DMY1	spr2024	ABC transporter permease	mt1TMD	1															x
Q8DP19	spr1411	cation efflux family protein	mt1TMD	1															x
B8ZQ60	SPN23F10860	lactose-specific phosphotransferase system (PTS), IIBC component 2	mt1TMD	1															x
Q8DNQ1	spr1599	hypothetical protein	mt1TMD	1														x
Q8DQN7	spr0579	sensor histidine kinase	mt1TMD	1														x
B5E5E0	SPG_1284	bacteriocine associated ABC transporter permease	mt1TMD	1														x
Q8DRJ7	spr0082	ABC transporter permease	mt1TMD	1																x
E0SZX5	SPAP_1214	PTS system cellobiose-specific transporter subunit IIC	mt1TMD	1																x
Q8DP34	spr1380	ABC transporter	mt1TMD	1													x
Q8DNC1	spr1815	sensor histidine kinase	mt1TMD	1											x
Q8DNE9	spr1778	hemolysin	mt1TMD	1											x
Q8DNU3	spr1533	ABC transporter permease	mt1TMD	1											x
Q8CYN7	spr1206	hypothetical protein	mt1TMD	1											x
Q8DQR9	spr0529	VncS, histidine kinase	mt1TMD	1											x
B1I8V5	SPH_2144	histidine kinase	mt1TMD	1											x
Q8DNB4	spr1826	hypothetical protein	mt1TMD	1							x
Q8DRI2	spr0106	transporter, truncation	mt1TMD	1							x
Q8DNQ3	spr1596	CorA - magnesium and cobalt transporter	mt1TMD	1			x
Q8CYM9	spr1237	hypothetical protein	mt1TMD	1			x
Q8CZ31	spr0510	hypothetical protein	mt1TMD	1			x
Q8DRB2	spr0241	phosphatidate cytidylyltransferase	mt1TMD	1			x
B8ZL67	SPN23F03250	Oligosaccharide repeat unit polymerase Wzy OS=Streptococcus pneumoniae (strain ATCC 700669 / Spain 23F-1) GN=wzy PE=4 SV=1 - [B8ZL67_STRPJ]	mt1TMD	1			x
B1I972	SPH_0463	Polysaccharide polymerase Cps19aI OS=Streptococcus pneumoniae (strain Hungary19A-6) GN=SPH_0463 PE=4 SV=1 - [B1I972_STRPI]	mt1TMD	1			x
Q9ZII5	SPD_0319	undecaprenylphosphate glucosephosphotransferase Cps2E	mt1TMD	1			x
E0SUK4	SPAP_0196	Uncharacterized protein OS=Streptococcus pneumoniae (strain AP200) GN=SPAP_0196 PE=4 SV=1 - [E0SUK4_STRZA]	mt1TMD	1			x
E0TRN8	SP670_0426	Oligosaccharide repeat unit polymerase Wzy OS=Streptococcus pneumoniae (strain 670-6B) GN=SP670_0426 PE=4 SV=1 - [E0TRN8_STRZ6]	mt1TMD	1			x
E0TRL3	SP670_0401	Uncharacterized protein OS=Streptococcus pneumoniae (strain 670-6B) GN=SP670_0401 PE=4 SV=1 - [E0TRL3_STRZ6]	mt1TMD	1			x
Q8DNM3	spr1641	Mg2+ transporter	mt1TMD	1										x
E0TNX1	SP670_0089	PblA OS=Streptococcus pneumoniae (strain 670-6B) GN=SP670_0089 PE=4 SV=1 - [E0TNX1_STRZ6]	mt1TMD	1										x
Q8DN65	spr1894	sensor histidine kinase PnpS	mt1TMD	1						x
Q8DNU7	spr1528	PTS system IIBC components	mt1TMD	1						x
Q8CYM3	spr1280	hypothetical protein	mt1TMD	1						x
Q8DPK6	spr1119	hypothetical protein	mt1TMD	1						x
P0A4Q0	spr0755	glycerol-3-phosphate acyltransferase PlsY	mt1TMD	1						x
C1CAW2	SP70585_2243	Sugar/sodium symporter OS=Streptococcus pneumoniae (strain 70585) GN=SP70585_2243 PE=4 SV=1 - [C1CAW2_STRP7]	mt1TMD	1						x
Q97P46	SP_1798	ABC transporter permease	mt1TMD	1						x
B2IRQ1	SPCG_1694	PTS system IIABC components	mt1TMD	1		x
Q8DMX0	spr2036	ABC transporter permease	mt1TMD	1												x
Q8DNL3	spr1657	ABC transporter ATP-binding protein/permease	mt1TMD	1												x
Q8DNS8	spr1566	PTS system IIABC components	mt1TMD	1												x
Q8DR84	spr0282	cellobiose phosphotransferase system IIC component	mt1TMD	1												x
C1CPH4	SPT_0347	putative otitis media-associated H10	mt1TMD	1								x
Q8DN48	spr1923	hypothetical protein	mt1TMD	1								x
Q8DPA3	spr1269	prolipoprotein diacylglyceryl transferase	mt1TMD	1								x
Q8CZ20	spr0568	hypothetical protein	mt1TMD	1								x
B2INI4	SPCG_2133	sugar ABC transporter permease	mt1TMD	1								x
E0TRF1	SP670_2310	putative ABC-type sugar transport system permease	mt1TMD	1								x
Q97SK2	SP_0332	hypothetical protein	mt1TMD	1								x
Q8DP88	spr1292	hypothetical protein	mt1TMD	1				x
Q8DPI1	spr1150	polysaccharide biosynthesis protein	mt1TMD	2	x			x
Q8DQ75	spr0814	hypothetical protein	mt1TMD	1				x
Q8DQ82	spr0804	hypothetical protein	mt1TMD	1				x
P0A4I6	spr0708	sensor histidine kinase CiaH	mt1TMD	1				x
Q8DQW2	spr0468	hypothetical protein	mt1TMD	2	x			x
B1IBT2	SPH_1242	TraG/TraD family protein OS=Streptococcus pneumoniae (strain Hungary19A-6) GN=SPH_1242 PE=4 SV=1 - [B1IBT2_STRPI]	mt1TMD	1				x
B5E251	SPG_0487	Bacteriocin BlpN OS=Streptococcus pneumoniae serotype 19F (strain G54) GN=blpN PE=4 SV=1 - [B5E251_STRP4]	mt1TMD	1				x
E0TN51	SP670_1187	TraG/TraD family protein OS=Streptococcus pneumoniae (strain 670-6B) GN=SP670_1187 PE=4 SV=1 - [E0TN51_STRZ6]	mt1TMD	1				x
E0TN50	SP670_1186	Uncharacterized protein OS=Streptococcus pneumoniae (strain 670-6B) GN=SP670_1186 PE=4 SV=1 - [E0TN50_STRZ6]	mt1TMD	1				x
Q97ND0	SP_2120	hypothetical protein	mt1TMD	1				x
Q8DN21	spr1968	PTS system IIC component	mt1TMD	1					x
Q8DN72	spr1885	ABC transporter ATP-binding protein/permease	mt1TMD	1					x
Q8DN80	spr1873	hypothetical protein	mt1TMD	1					x
Q8DPI8	spr1142	hypothetical protein	mt1TMD	1					x
Q8DQF7	spr0695	hypothetical protein	mt1TMD	1					x
Q8DQP1	spr0574	ribonuclease BN	mt1TMD	1	x
Q8DN05	spr1995	choline binding protein A	Secretory	15	x	x	x	x		x		x	x	x	x	x		x				x	x
Q97Q99	SP_1326	neuraminidase	Secretory	5			x			x				x					x	x
Q8DQ07	spr0908	pneumococcal histidine triad protein E precursor	Secretory	5	x	x	x			x
E0TRE6	SP670_2305	blood group A- and B-cleaving endo-beta-galactosidase	Secretory	4			x	x		x								x
Q8DMY4	spr2021	general stress protein GSP-781	Secretory	4	x	x			x	x
P59206	spr0867	endo-beta-N-acetylglucosaminidase	Secretory	4		x		x	x															x
Q8CYP5	spr1178	hypothetical protein	Secretory	2					x													x
Q8DP07	spr1431	1,4-beta-N-acetylmuramidase	Secretory	3	x	x					x
Q97NB5	SP_2136	choline binding protein PcpA	Secretory	2		x		x
Q8DPY8	spr0931	hypothetical protein	Secretory	3	x	x							x
Q8DQ62	spr0831	choline binding protein E	Secretory	3	x			x	x
Q8DRI1	spr0108	hypothetical protein	Secretory	1
C1CBH8	SP70585_2328	choline binding protein D	Secretory	1
Q8DPA5	spr1267	hypothetical protein	Secretory	1													x
Q8DN58	spr1903	UTP-glucose-1-phosphate uridylyltransferase	Secretory	2	x										x

## Sheet: Interaction with ep. cells-C2
Hit Uniprot Code	Locus	Description	Location	Total	R6_THB	ST6B_THB	ST8_THB	ST1_THB	R6_THBB	ST6B_THBB	ST8_THBB	ST1_THBB	R6_DMEM	ST6B_DMEM	ST8_DMEM	ST1_DMEM	R6_ECM	ST6B_ECM	ST8_ECM	ST1_ECM	R6_EC	ST6B_EC	ST8_EC	ST1_EC
P0A3M6	spr1517	penicillin-binding protein 2B	1TMD	8			x		x	x			x		x		x			x
P59676	spr0304	penicillin-binding protein 2X	1TMD	9			x		x			x	x	x	x
Q8DQ08	spr0907	pneumococcal histidine triad protein D precursor	1TMD	8		x	x	x			x	x		x						x
Q8CWR4	spr1060	histidine motif-containing protein	1TMD	8	x	x	x	x				x		x						x
Q8DP63	spr1333	peptidoglycan GlcNAc deacetylase	1TMD	6												x	x	x
Q8DRI0	spr0121	surface protein pspA precursor	1TMD	15	x	x	x	x		x		x		x	x		x		x			x		x
Q8DR49	spr0340	phosphomevalonate kinase	1TMD	6				x	x			x									x
Q8DN07	spr1990	glycerol-3-phosphate dehydrogenase, truncation	1TMD	6			x		x	x							x			x
P67283	spr1584	hypothetical protein	1TMD	6	x			x		x		x
Q8DQT0	spr0516	polynucleotide phosphorylase	1TMD	5	x		x		x		x
Q97QM9	SP_1174	hypothetical protein	1TMD	5			x				x	x		x
Q8CWT8	spr0318	hypothetical protein	1TMD	5						x	x	x	x
Q8CY62	spr1965	fucolectin-related protein	1TMD	4	x															x
Q8DR59	spr0329	penicillin-binding protein 1A	1TMD	4		x						x							x
Q8DNS0	spr1577	serine/threonine protein kinase	1TMD	4			x			x
Q8DPM3	spr1098	sortase	1TMD	5	x	x			x	x								x
Q8CWP8	spr1531	sialidase B precursor (neuraminidase B)	1TMD	4			x	x	x						x
Q8DR55	spr0334	hypothetical protein	1TMD	4	x	x
Q8DQE5	spr0716	septation ring formation regulator EzrA	1TMD	4	x			x	x
P0A3S4	spr1779	DNA-entry nuclease	1TMD	4	x				x	x
Q8DNB6	spr1823	penicillin-binding protein 2A	1TMD	3		x					x
Q8CZB9	spr0087	hypothetical protein	1TMD	3								x	x		x
Q8DNL5	spr1655	glycosyl transferase	1TMD	3					x		x			x
Q97NF0	SP_2093	Uncharacterized protein OS=Streptococcus pneumoniae serotype 4 (strain ATCC BAA-334 / TIGR4) GN=SP_2093 PE=4 SV=1 - [Q97NF0_STRPN]	1TMD	2																		x		x
Q8DN89	spr1861	competence protein CglD	1TMD	2																		x
Q7CRA4	spr1909	penicillin-binding protein 1B	1TMD	2																x
B1I905	SPH_0395	HNH endonuclease domain protein OS=Streptococcus pneumoniae (strain Hungary19A-6) GN=SPH_0395 PE=4 SV=1 - [B1I905_STRPI]	1TMD	2						x									x
C1C713	SP70585_1077	TraG/TraD family protein OS=Streptococcus pneumoniae (strain 70585) GN=SP70585_1077 PE=4 SV=1 - [C1C713_STRP7]	1TMD	2							x							x
Q8DQ87	spr0794	x-prolyl-dipeptidyl aminopeptidase	1TMD	2									x				x
C1CN94	SPP_0038	Phage protein, putative OS=Streptococcus pneumoniae (strain P1031) GN=SPP_0038 PE=4 SV=1 - [C1CN94_STRZP]	1TMD	2				x
Q8DPL8	spr1106	sensory box sensor histidine kinase	1TMD	2								x
Q8DNE7	spr1782	hypothetical protein	1TMD	2						x
Q8DQ41	spr0856	competence protein CelA	1TMD	2								x
Q8CYJ8	spr1370	hypothetical protein	1TMD	2										x	x
I6L8W4	SP_0468	sortase	1TMD	2						x					x
Q97SI4	SP_0377	choline binding protein C	1TMD	2		x	x
Q8DNA9	spr1833	Beta-glucosidase	1TMD	2			x					x
Q97SB8	SP_0467	sortase	1TMD	2						x						x
B1IBT7	SPH_1247	M23 peptidase domain-containing protein	1TMD	2		x		x
Q8DPD6	spr1226	hypothetical protein	1TMD	3	x				x			x
Q8CZ27	spr0542	hypothetical protein	1TMD	1																	x
Q8DMY2	spr2023	rod shape-determining protein MreC	1TMD	1
Q8DN88	spr1862	competence protein CglC	1TMD	1
Q8DPH4	spr1163	cytoplasmic membrane protein	1TMD	1
Q8DNA3	spr1840	preprotein translocase subunit YajC	1TMD	1
Q8DND7	spr1795	hypothetical protein	1TMD	1											x
Q8DNG8	spr1734	ABC transporter ATP-binding protein	1TMD	1							x
Q8DQF9	spr0693	hypothetical protein	1TMD	1							x
P67294	spr1697	hypothetical protein	1TMD	1			x
Q8DPY9	spr0930	hypothetical protein	1TMD	1			x
Q8CYV3	spr0890	hypothetical protein	1TMD	1			x
Q8DPA4	spr1268	hypothetical protein	1TMD	1		x
P59662	spr0364	signal peptidase I	1TMD	1		x
Q8DR52	spr0337	choline-binding protein F	1TMD	1		x
C1CRC6	SPT_1057	Uncharacterized protein OS=Streptococcus pneumoniae (strain Taiwan19F-14) GN=SPT_1057 PE=4 SV=1 - [C1CRC6_STRZT]	1TMD	1												x
Q8DQM7	spr0595	hypothetical protein	1TMD	2	x											x
Q8DRQ0	spr0009	hypothetical protein	1TMD	1												x
B2IRZ1	SPCG_0169	Uncharacterized protein OS=Streptococcus pneumoniae (strain CGSP14) GN=SPCG_0169 PE=4 SV=1 - [B2IRZ1_STRPS]	1TMD	1												x
Q8DNE1	spr1790	OxaA-like protein precursor	1TMD	2	x			x
Q8DQM0	spr0605	cell division protein DivIB	1TMD	1				x
B1I7H1	SPH_0119	Phage holin, LL-H family OS=Streptococcus pneumoniae (strain Hungary19A-6) GN=SPH_0119 PE=4 SV=1 - [B1I7H1_STRPI]	1TMD	2				x
B2IRN1	SPCG_0146	Lantibiotic biosynthesis protein OS=Streptococcus pneumoniae (strain CGSP14) GN=SPCG_0146 PE=4 SV=1 - [B2IRN1_STRPS]	1TMD	1				x
C1CBD2	SP70585_0417	capsular polysaccharide biosynthesis protein Cps4E	1TMD	1				x
E0TS38	SP670_0448	Uncharacterized protein OS=Streptococcus pneumoniae (strain 670-6B) GN=SP670_0448 PE=4 SV=1 - [E0TS38_STRZ6]	1TMD	1				x
Q8DN38	spr1945	choline binding protein PcpA	1TMD	2									x	x
Q8CY84	spr1858	hypothetical protein	1TMD	1					x
Q8DP15	spr1418	hypothetical protein	1TMD	1					x
Q8CYU6	spr0911	hypothetical protein	1TMD	1					x
Q8DR70	spr0303	cell division protein FtsL	1TMD	1					x
Q8DQP4	spr0565	beta-galactosidase precursor	Cell Wall	17	x	x		x	x	x		x						x	x		x	x
Q8DQP7	spr0561	cell wall-associated serine proteinase precursor PrtA	Cell Wall	13	x	x	x	x		x	x	x				x			x	x	x			x
Q8DR60	spr0328	cell wall surface anchor family protein	Cell Wall	13	x	x	x	x			x		x	x		x			x
B1I7B4	Sph_0062	PblB	Cell Wall	9			x					x		x		x			x	x				x
Q8CYI8	spr1403	hypothetical protein	Cell Wall	10	x			x	x		x					x	x		x
B8ZLE7	SPN23F15110	collagen-like surface-anchored protein	Cell Wall	4				x			x								x
Q8DRL6	spr0057	beta-N-acetylhexosaminidase	Cell Wall	9	x	x		x		x			x						x	x
Q8CZ52	spr0440	endo-beta-N-acetylglucosaminidase	Cell Wall	8	x	x		x		x		x	x									x
C1CSG6	SPT_1486	G5 domain family	Cell Wall	8				x			x	x				x			x					x
Q8CYC9	spr1652	cell wall surface anchor family protein	Cell Wall	8	x	x		x	x				x	x	x
P62576	spr1536	sialidase A precursor (neuraminidase A)	Cell Wall	7		x					x								x				x
Q8CWU3	spr0286	hyaluronate lyase precursor (hyaluronidase/hyase)	Cell Wall	7	x				x		x					x	x		x	x
Q8DRA6	spr0247	alkaline amylopullulanase	Cell Wall	7	x	x						x	x
B1I7N4	SPH_1885	Cell wall surface anchor family protein OS=Streptococcus pneumoniae (strain Hungary19A-6) GN=SPH_1885 PE=4 SV=1 - [B1I7N4_STRPI]	Cell Wall	3			x												x
C1CPX2	SPT_0501	Cell wall surface anchor family protein OS=Streptococcus pneumoniae (strain Taiwan19F-14) GN=SPT_0501 PE=4 SV=1 - [C1CPX2_STRZT]	Cell Wall	2			x								x
Q8DNF3	spr1771	subtilisin-like serine protease	Cell Wall	3	x								x	x
Q8DRK2	spr0075	cell wall surface anchor family protein	Cell Wall	2	x
E0TSK7	SP670_0543	Cell wall surface anchor family protein OS=Streptococcus pneumoniae (strain 670-6B) GN=SP670_0543 PE=4 SV=1 - [E0TSK7_STRZ6]	Cell Wall	1			x
E0TSK5	SP670_0541	Cell wall surface anchor family protein OS=Streptococcus pneumoniae (strain 670-6B) GN=SP670_0541 PE=4 SV=1 - [E0TSK5_STRZ6]	Cell Wall	1			x
Q97SC3	SP_0462	Cell wall surface anchor family protein OS=Streptococcus pneumoniae serotype 4 (strain ATCC BAA-334 / TIGR4) GN=SP_0462 PE=1 SV=1 - [Q97SC3_STRPN]	Cell Wall	1			x
Q59947	spr1042	immunoglobulin A1 protease	Cell Wall	16	x	x	x	x	x	x		x	x	x	x	x
Q8DQN5	spr0581	Zinc metalloprotease ZmpB	Cell Wall	17	x	x	x	x		x	x	x		x	x	x			x	x
B5E4P8	SPG_1054	zinc metalloprotease ZmpD	Cell Wall	6		x				x	x								x	x
Q8DQI1	spr0659	branched chain amino acid ABC transporter amino acid-binding protein	Lipoprotein	5											x				x
Q8DPQ2	spr1061	pneumococcal histidine triad protein A precursor	Lipoprotein	4		x													x				x
Q8DQ24	spr0884	foldase PrsA	Lipoprotein	5	x		x	x											x
C1CRC0	SPT_1049	pneumococcal histidine triad protein B	Lipoprotein	4		x						x		x						x
Q8DP50	spr1353	amino acid ABC transporter amino acid-binding protein	Lipoprotein	4				x	x	x
Q8DPB7	spr1251	amino acid ABC transporter amino acid-binding protein	Lipoprotein	3																				x
P59214	spr1918	maltose/maltodextrin ABC transporter, maltose/maltodextrin-binding protein	Lipoprotein	4	x				x
P0A4G1	spr1382	peptide ABC transporter substrate-binding protein	Lipoprotein	4	x						x			x										x
Q8CZ16	spr0583	pneumococcal surface protein	Lipoprotein	3		x								x					x
Q8CWN2	spr1975	zinc ABC transporter zinc-binding protein	Lipoprotein	3		x				x
Q8DR61	spr0327	ABC transporter substrate-binding protein - oligopeptide transport	Lipoprotein	3					x				x
Q8DNM0	spr1645	ABC transporter substrate-binding protein	Lipoprotein	2				x											x
Q97P48	SP_1796	ABC transporter substrate-binding protein	Lipoprotein	2				x
Q8DQC2	spr0747	hypothetical protein	Lipoprotein	3	x					x
P0A4G1	spr1382	oligopeptide-binding protein AliB	Lipoprotein	1																				x
Q8CZ90	spr0174	hypothetical protein	Lipoprotein	1																				x
Q8DNU2	spr1534	ABC transporter substrate-binding protein	Lipoprotein	1
Q8DNI1	spr1707	ABC transporter substrate-binding protein - oligopeptide transport	Lipoprotein	1							x
Q8DQ10	spr0904	hypothetical protein	Lipoprotein	1							x
B1I9W5	SPH_2348	signal peptide, ysirk family protein	Lipoprotein	1							x
Q8CYX1	spr0799	hypothetical protein	Lipoprotein	2	x		x
P0A4G3	spr1494	manganese ABC transporter substrate-binding protein	Lipoprotein	1		x
Q8DQG5	spr0679	peptidyl-prolyl cis-trans isomerase, cyclophilin-type	Lipoprotein	2	x	x
Q8DRJ2	spr0092	CapD protein, required for the biosynthesis of type 1 capsular polysaccharide	mt1TMD	22	x	x	x	x	x	x		x	x		x	x	x	x	x		x		x	x
Q8CY83	spr1868	hypothetical protein	mt1TMD	11	x		x		x				x		x						x
Q8DQJ5	spr0641	P-type ATPase - copper transporter	mt1TMD	7			x		x	x							x
Q8DQ40	spr0857	competence protein CelB	mt1TMD	7			x	x	x	x						x				x
Q8DNJ9	spr1677	choline ABC transporter permease	mt1TMD	6					x	x	x						x				x	x
Q8DP20	spr1410	P-type ATPase - calcium transporter	mt1TMD	6							x		x	x			x
P59652	spr0012	cell division protein FtsH	mt1TMD	5										x						x			x
Q8CWR7	spr0905	cationic amino acid transporter	mt1TMD	5						x							x		x
Q8DP89	spr1290	ABC transporter ATP-binding protein	mt1TMD	5						x			x						x	x
Q8CYF5	spr1547	hypothetical protein	mt1TMD	5										x		x	x
P64167	spr0781	SpoE family protein	mt1TMD	6	x			x			x				x	x			x
Q8DR46	spr0343	sensor histidine kinase	mt1TMD	4																			x
Q8DMZ1	spr2010	DHH subfamily 1 protein	mt1TMD	4					x				x							x
Q8CY70	spr1930	hypothetical protein	mt1TMD	4							x			x	x
Q8DNY1	spr1465	hypothetical protein	mt1TMD	4			x			x	x
Q8DPE2	spr1216	ABC transporter ATP-binding protein/permease	mt1TMD	5	x			x	x	x		x
Q8DQF5	spr0698	hypothetical protein	mt1TMD	3															x		x
Q8DNL4	spr1656	ABC transporter ATP-binding protein/permease	mt1TMD	3									x							x				x
Q8DR34	spr0356	PTS system mannitol-specific IIBC components	mt1TMD	3			x																	x
Q8DP90	spr1289	ABC transporter ATP-binding protein/permease	mt1TMD	3			x																	x
Q8DR99	spr0259	phosphotransferase system, mannose-specific EIID	mt1TMD	3			x
Q8CZ59	spr0410	hypothetical protein	mt1TMD	3					x					x			x
Q8DPK5	spr1120	amino acid ABC transporter substrate-binding protein	mt1TMD	3				x						x
Q8DNY7	spr1459	glycosil transferase	mt1TMD	3					x		x
Q8DRJ3	spr0091	hypothetical protein	mt1TMD	3				x		x
Q8CYV1	spr0897	hypothetical protein	mt1TMD	3	x								x
Q8CYG6	spr1496	hypothetical protein	mt1TMD	3								x			x
Q8DN70	spr1887	ABC transporter ATP-binding protein/permease	mt1TMD	3							x		x
B1I968	SPH_0459	galactosyl transferase CpsE	mt1TMD	3			x			x		x
Q7CRB5	spr0464	histidine kinase	mt1TMD	3	x	x								x
Q8DRB1	spr0242	determinant for enhanced expression of pheromone	mt1TMD	3				x	x	x
Q8DMW4	spr2042	sensor histidine kinase ComD	mt1TMD	3	x							x	x
B1IBX2	SPH_1286	ABC-type multidrug/protein/lipid transport system, ATPase component	mt1TMD	2																			x
Q8DRG6	spr0137	ABC transporter ATP-binding protein	mt1TMD	2																		x
Q8DNX7	spr1473	sensor histidine kinase	mt1TMD	2													x
Q8DQM4	spr0601	hypothetical protein	mt1TMD	2
Q8DRI8	spr0099	amino acid ABC transporter permease	mt1TMD	2
Q8DPW6	spr0973	cell division protein FtsW	mt1TMD	2
Q8DPP5	spr1070	PTS system lactose-specific IIBC component	mt1TMD	2
Q8DPQ6	spr1052	MATE efflux family protein	mt1TMD	2											x									x
Q8CWN1	spr1976	zinc ABC transporter permease	mt1TMD	2							x													x
B1IC96	SPH_1423	DNA translocase FtsK	mt1TMD	2			x													x
E0TN38	SP670_1174	ABC-type multidrug/protein/lipid transport system	mt1TMD	2				x												x
Q8DN87	spr1863	competence protein CglB	mt1TMD	2					x											x
C1C7L0	SP70585_1294	ABC transporter NBP/MSD fusion protein	mt1TMD	2										x
Q8DRD0	spr0220	iron ABC transporter permease	mt1TMD	2												x
Q8CZ91	spr0169	hypothetical protein	mt1TMD	2				x
Q8CY97	spr1772	hypothetical protein	mt1TMD	2						x
Q8DN03	spr1997	histidine kinase	mt1TMD	3	x								x
Q8CWU2	spr0314	hypothetical protein	mt1TMD	2					x
Q8CY72	spr1927	hypothetical protein	mt1TMD	2			x
Q97SJ5	SP_0351	Capsular polysaccharide biosynthesis protein Cps4F OS=Streptococcus pneumoniae serotype 4 (strain ATCC BAA-334 / TIGR4) GN=cps4F PE=4 SV=1 - [Q97SJ5_STRPN]	mt1TMD	2										x
Q8CZ08	spr0608	HesA/MoeB/ThiF family protein	mt1TMD	2					x
Q8CY68	spr1941	hypothetical protein	mt1TMD	2							x			x
Q8DRK0	spr0077	sensor histidine kinase	mt1TMD	2				x			x
Q8DN04	spr1996	hypothetical protein	mt1TMD	2			x			x
Q8DNK3	spr1672	cation efflux system protein	mt1TMD	2			x			x
Q8DQU0	spr0505	PTS system beta-glucosides-specific IIABC components	mt1TMD	2			x	x
P0A399	spr1982	D-alanine--poly(phosphoribitol) ligase subunit 1	mt1TMD	2						x				x
Q8DQ95	spr0780	PTS system fructose specific IIABC components	mt1TMD	2						x				x
Q8DNT2	spr1561	hypothetical protein	mt1TMD	2				x		x
I6L8X4	SP_0527	sensor histidine kinase BlpH	mt1TMD	2				x		x
Q8DRN6	spr0034	hypothetical protein	mt1TMD	2					x	x
Q8DNF4	spr1770	toxin secretion ABC transporter, ATP-binding/permease	mt1TMD	2					x			x
P59653	spr0043	competence factor transporting ATP-binding/permease ComA	mt1TMD	2				x	x
B8ZK36	SPN23F12140	V-type sodium ATP synthase subunit I OS=Streptococcus pneumoniae (strain ATCC 700669 / Spain 23F-1) GN=ntpI PE=4 SV=1 - [B8ZK36_STRPJ]	mt1TMD	1																				x
B2IQ89	SPCG_1313	Uncharacterized protein OS=Streptococcus pneumoniae (strain CGSP14) GN=SPCG_1313 PE=4 SV=1 - [B2IQ89_STRPS]	mt1TMD	1																				x
B2IP38	SPCG_0857	ATP synthase subunit I OS=Streptococcus pneumoniae (strain CGSP14) GN=SPCG_0857 PE=4 SV=1 - [B2IP38_STRPS]	mt1TMD	1																				x
Q8DPW3	spr0976	ABC transporter permease	mt1TMD	1														x
C1CIL8	SPP_0390	Membrane protein, putative OS=Streptococcus pneumoniae (strain P1031) GN=SPP_0390 PE=4 SV=1 - [C1CIL8_STRZP]	mt1TMD	1														x
Q8DQP8	spr0559	hypothetical protein	mt1TMD	1																x
Q8DQX9	spr0439	hypothetical protein	mt1TMD	1																x
Q8DR00	spr0409	glutamine ABC transporter substrate-binding protein	mt1TMD	2	x															x
B5E5C5	SPG_1269	ABC transporter ATP-binding/permease	mt1TMD	1																x
Q8CYB3	spr1742	hypothetical protein	mt1TMD	2	x												x
Q8CYW3	spr0826	hypothetical protein	mt1TMD	1													x
Q8DN94	spr1849	PTS system ascorbate-specific transporter subunit IIC	mt1TMD	1
P0A4M8	spr1706	oligopeptide ABC transporter, permease AmiC	mt1TMD	1
Q8DQH3	spr0667	cell division ABC transporter, permease FtsX	mt1TMD	1
Q8DQR7	spr0533	amino acid ABC transporter permease	mt1TMD	1
Q8DRD9	spr0180	cardiolipin synthetase	mt1TMD	2	x
Q97P47	SP_1797	ABC transporter permease	mt1TMD	1
Q8DRL1	spr0062	PTS system IID component	mt1TMD	1
Q8DND1	spr1802	hypothetical protein	mt1TMD	1
Q8DMY1	spr2024	ABC transporter permease	mt1TMD	1
Q8DP19	spr1411	cation efflux family protein	mt1TMD	1
B8ZQ60	SPN23F10860	lactose-specific phosphotransferase system (PTS), IIBC component 2	mt1TMD	1
Q8DNQ1	spr1599	hypothetical protein	mt1TMD	1
Q8DQN7	spr0579	sensor histidine kinase	mt1TMD	1
B5E5E0	SPG_1284	bacteriocine associated ABC transporter permease	mt1TMD	1
Q8DRJ7	spr0082	ABC transporter permease	mt1TMD	1
E0SZX5	SPAP_1214	PTS system cellobiose-specific transporter subunit IIC	mt1TMD	1
Q8DP34	spr1380	ABC transporter	mt1TMD	1
Q8DNC1	spr1815	sensor histidine kinase	mt1TMD	1											x
Q8DNE9	spr1778	hemolysin	mt1TMD	1											x
Q8DNU3	spr1533	ABC transporter permease	mt1TMD	1											x
Q8CYN7	spr1206	hypothetical protein	mt1TMD	1											x
Q8DQR9	spr0529	VncS, histidine kinase	mt1TMD	1											x
B1I8V5	SPH_2144	histidine kinase	mt1TMD	1											x
Q8DNB4	spr1826	hypothetical protein	mt1TMD	1							x
Q8DRI2	spr0106	transporter, truncation	mt1TMD	1							x
Q8DNQ3	spr1596	CorA - magnesium and cobalt transporter	mt1TMD	1			x
Q8CYM9	spr1237	hypothetical protein	mt1TMD	1			x
Q8CZ31	spr0510	hypothetical protein	mt1TMD	1			x
Q8DRB2	spr0241	phosphatidate cytidylyltransferase	mt1TMD	1			x
B8ZL67	SPN23F03250	Oligosaccharide repeat unit polymerase Wzy OS=Streptococcus pneumoniae (strain ATCC 700669 / Spain 23F-1) GN=wzy PE=4 SV=1 - [B8ZL67_STRPJ]	mt1TMD	1			x
B1I972	SPH_0463	Polysaccharide polymerase Cps19aI OS=Streptococcus pneumoniae (strain Hungary19A-6) GN=SPH_0463 PE=4 SV=1 - [B1I972_STRPI]	mt1TMD	1			x
Q9ZII5	SPD_0319	undecaprenylphosphate glucosephosphotransferase Cps2E	mt1TMD	1			x
E0SUK4	SPAP_0196	Uncharacterized protein OS=Streptococcus pneumoniae (strain AP200) GN=SPAP_0196 PE=4 SV=1 - [E0SUK4_STRZA]	mt1TMD	1			x
E0TRN8	SP670_0426	Oligosaccharide repeat unit polymerase Wzy OS=Streptococcus pneumoniae (strain 670-6B) GN=SP670_0426 PE=4 SV=1 - [E0TRN8_STRZ6]	mt1TMD	1			x
E0TRL3	SP670_0401	Uncharacterized protein OS=Streptococcus pneumoniae (strain 670-6B) GN=SP670_0401 PE=4 SV=1 - [E0TRL3_STRZ6]	mt1TMD	1			x
Q8DNM3	spr1641	Mg2+ transporter	mt1TMD	1										x
E0TNX1	SP670_0089	PblA OS=Streptococcus pneumoniae (strain 670-6B) GN=SP670_0089 PE=4 SV=1 - [E0TNX1_STRZ6]	mt1TMD	1										x
Q8DN65	spr1894	sensor histidine kinase PnpS	mt1TMD	1						x
Q8DNU7	spr1528	PTS system IIBC components	mt1TMD	1						x
Q8CYM3	spr1280	hypothetical protein	mt1TMD	1						x
Q8DPK6	spr1119	hypothetical protein	mt1TMD	1						x
P0A4Q0	spr0755	glycerol-3-phosphate acyltransferase PlsY	mt1TMD	1						x
C1CAW2	SP70585_2243	Sugar/sodium symporter OS=Streptococcus pneumoniae (strain 70585) GN=SP70585_2243 PE=4 SV=1 - [C1CAW2_STRP7]	mt1TMD	1						x
Q97P46	SP_1798	ABC transporter permease	mt1TMD	1						x
B2IRQ1	SPCG_1694	PTS system IIABC components	mt1TMD	1		x
Q8DMX0	spr2036	ABC transporter permease	mt1TMD	1												x
Q8DNL3	spr1657	ABC transporter ATP-binding protein/permease	mt1TMD	1												x
Q8DNS8	spr1566	PTS system IIABC components	mt1TMD	1												x
Q8DR84	spr0282	cellobiose phosphotransferase system IIC component	mt1TMD	1												x
C1CPH4	SPT_0347	putative otitis media-associated H10	mt1TMD	1								x
Q8DN48	spr1923	hypothetical protein	mt1TMD	1								x
Q8DPA3	spr1269	prolipoprotein diacylglyceryl transferase	mt1TMD	1								x
Q8CZ20	spr0568	hypothetical protein	mt1TMD	1								x
B2INI4	SPCG_2133	sugar ABC transporter permease	mt1TMD	1								x
E0TRF1	SP670_2310	putative ABC-type sugar transport system permease	mt1TMD	1								x
Q97SK2	SP_0332	hypothetical protein	mt1TMD	1								x
Q8DP88	spr1292	hypothetical protein	mt1TMD	1				x
Q8DPI1	spr1150	polysaccharide biosynthesis protein	mt1TMD	2	x			x
Q8DQ75	spr0814	hypothetical protein	mt1TMD	1				x
Q8DQ82	spr0804	hypothetical protein	mt1TMD	1				x
P0A4I6	spr0708	sensor histidine kinase CiaH	mt1TMD	1				x
Q8DQW2	spr0468	hypothetical protein	mt1TMD	2	x			x
B1IBT2	SPH_1242	TraG/TraD family protein OS=Streptococcus pneumoniae (strain Hungary19A-6) GN=SPH_1242 PE=4 SV=1 - [B1IBT2_STRPI]	mt1TMD	1				x
B5E251	SPG_0487	Bacteriocin BlpN OS=Streptococcus pneumoniae serotype 19F (strain G54) GN=blpN PE=4 SV=1 - [B5E251_STRP4]	mt1TMD	1				x
E0TN51	SP670_1187	TraG/TraD family protein OS=Streptococcus pneumoniae (strain 670-6B) GN=SP670_1187 PE=4 SV=1 - [E0TN51_STRZ6]	mt1TMD	1				x
E0TN50	SP670_1186	Uncharacterized protein OS=Streptococcus pneumoniae (strain 670-6B) GN=SP670_1186 PE=4 SV=1 - [E0TN50_STRZ6]	mt1TMD	1				x
Q97ND0	SP_2120	hypothetical protein	mt1TMD	1				x
Q8DN21	spr1968	PTS system IIC component	mt1TMD	1					x
Q8DN72	spr1885	ABC transporter ATP-binding protein/permease	mt1TMD	1					x
Q8DN80	spr1873	hypothetical protein	mt1TMD	1					x
Q8DPI8	spr1142	hypothetical protein	mt1TMD	1					x
Q8DQF7	spr0695	hypothetical protein	mt1TMD	1					x
Q8DQP1	spr0574	ribonuclease BN	mt1TMD	1	x
Q8DN05	spr1995	choline binding protein A	Secretory	15	x	x	x	x		x		x	x	x	x	x			x			x
Q97Q99	SP_1326	neuraminidase	Secretory	5			x			x				x
Q8DQ07	spr0908	pneumococcal histidine triad protein E precursor	Secretory	5	x	x	x			x							x
E0TRE6	SP670_2305	blood group A- and B-cleaving endo-beta-galactosidase	Secretory	4			x	x		x
Q8DMY4	spr2021	general stress protein GSP-781	Secretory	4	x	x			x	x
P59206	spr0867	endo-beta-N-acetylglucosaminidase	Secretory	4		x		x	x
Q8CYP5	spr1178	hypothetical protein	Secretory	2					x
Q8DP07	spr1431	1,4-beta-N-acetylmuramidase	Secretory	3	x	x					x
Q97NB5	SP_2136	choline binding protein PcpA	Secretory	2		x		x
Q8DPY8	spr0931	hypothetical protein	Secretory	3	x	x							x
Q8DQ62	spr0831	choline binding protein E	Secretory	3	x			x	x
Q8DRI1	spr0108	hypothetical protein	Secretory	1																	x
C1CBH8	SP70585_2328	choline binding protein D	Secretory	1																x
Q8DPA5	spr1267	hypothetical protein	Secretory	1
Q8DN58	spr1903	UTP-glucose-1-phosphate uridylyltransferase	Secretory	2	x										x

## Sheet: THB vs THBB-D
Locus	Description	Location	Total	R6_THB	ST6B_THB	ST8_THB	ST1_THB	R6_THBB	ST6B_THBB	ST8_THBB	ST1_THBB
spr1517	penicillin-binding protein 2B	1TMD	8			x		x	x
spr0304	penicillin-binding protein 2X	1TMD	9			x		x			x
spr0907	pneumococcal histidine triad protein D precursor	1TMD	8		x	x	x			x	x
spr1060	histidine motif-containing protein	1TMD	8	x	x	x	x				x
spr1333	peptidoglycan GlcNAc deacetylase	1TMD	6
spr0121	surface protein pspA precursor	1TMD	15	x	x	x	x		x		x
spr0340	phosphomevalonate kinase	1TMD	6				x	x			x
spr1990	glycerol-3-phosphate dehydrogenase, truncation	1TMD	6			x		x	x
spr1584	hypothetical protein	1TMD	6	x			x		x		x
spr0516	polynucleotide phosphorylase	1TMD	5	x		x		x		x
SP_1174	hypothetical protein	1TMD	5			x				x	x
spr0318	hypothetical protein	1TMD	5						x	x	x
spr1965	fucolectin-related protein	1TMD	4	x
spr0329	penicillin-binding protein 1A	1TMD	4		x						x
spr1577	serine/threonine protein kinase	1TMD	4			x			x
spr1098	sortase	1TMD	5	x	x			x	x
spr1531	sialidase B precursor (neuraminidase B)	1TMD	4			x	x	x
spr0334	hypothetical protein	1TMD	4	x	x
spr0716	septation ring formation regulator EzrA	1TMD	4	x			x	x
spr1779	DNA-entry nuclease	1TMD	4	x				x	x
spr1823	penicillin-binding protein 2A	1TMD	3		x					x
spr0087	hypothetical protein	1TMD	3								x
spr1655	glycosyl transferase	1TMD	3					x		x
SP_2093	Uncharacterized protein OS=Streptococcus pneumoniae serotype 4 (strain ATCC BAA-334 / TIGR4) GN=SP_2093 PE=4 SV=1 - [Q97NF0_STRPN]	1TMD	2
spr1861	competence protein CglD	1TMD	2
spr1909	penicillin-binding protein 1B	1TMD	2
SPH_0395	HNH endonuclease domain protein OS=Streptococcus pneumoniae (strain Hungary19A-6) GN=SPH_0395 PE=4 SV=1 - [B1I905_STRPI]	1TMD	2						x
SP70585_1077	TraG/TraD family protein OS=Streptococcus pneumoniae (strain 70585) GN=SP70585_1077 PE=4 SV=1 - [C1C713_STRP7]	1TMD	2							x
spr0794	x-prolyl-dipeptidyl aminopeptidase	1TMD	2
SPP_0038	Phage protein, putative OS=Streptococcus pneumoniae (strain P1031) GN=SPP_0038 PE=4 SV=1 - [C1CN94_STRZP]	1TMD	2				x
spr1106	sensory box sensor histidine kinase	1TMD	2								x
spr1782	hypothetical protein	1TMD	2						x
spr0856	competence protein CelA	1TMD	2								x
spr1370	hypothetical protein	1TMD	2
SP_0468	sortase	1TMD	2						x
SP_0377	choline binding protein C	1TMD	2		x	x
spr1833	Beta-glucosidase	1TMD	2			x					x
SP_0467	sortase	1TMD	2						x
SPH_1247	M23 peptidase domain-containing protein	1TMD	2		x		x
spr1226	hypothetical protein	1TMD	3	x				x			x
spr0542	hypothetical protein	1TMD	1
spr2023	rod shape-determining protein MreC	1TMD	1
spr1862	competence protein CglC	1TMD	1
spr1163	cytoplasmic membrane protein	1TMD	1
spr1840	preprotein translocase subunit YajC	1TMD	1
spr1795	hypothetical protein	1TMD	1
spr1734	ABC transporter ATP-binding protein	1TMD	1							x
spr0693	hypothetical protein	1TMD	1							x
spr1697	hypothetical protein	1TMD	1			x
spr0930	hypothetical protein	1TMD	1			x
spr0890	hypothetical protein	1TMD	1			x
spr1268	hypothetical protein	1TMD	1		x
spr0364	signal peptidase I	1TMD	1		x
spr0337	choline-binding protein F	1TMD	1		x
SPT_1057	Uncharacterized protein OS=Streptococcus pneumoniae (strain Taiwan19F-14) GN=SPT_1057 PE=4 SV=1 - [C1CRC6_STRZT]	1TMD	1
spr0595	hypothetical protein	1TMD	2	x
spr0009	hypothetical protein	1TMD	1
SPCG_0169	Uncharacterized protein OS=Streptococcus pneumoniae (strain CGSP14) GN=SPCG_0169 PE=4 SV=1 - [B2IRZ1_STRPS]	1TMD	1
spr1790	OxaA-like protein precursor	1TMD	2	x			x
spr0605	cell division protein DivIB	1TMD	1				x
SPH_0119	Phage holin, LL-H family OS=Streptococcus pneumoniae (strain Hungary19A-6) GN=SPH_0119 PE=4 SV=1 - [B1I7H1_STRPI]	1TMD	2				x
SPCG_0146	Lantibiotic biosynthesis protein OS=Streptococcus pneumoniae (strain CGSP14) GN=SPCG_0146 PE=4 SV=1 - [B2IRN1_STRPS]	1TMD	1				x
SP70585_0417	capsular polysaccharide biosynthesis protein Cps4E	1TMD	1				x
SP670_0448	Uncharacterized protein OS=Streptococcus pneumoniae (strain 670-6B) GN=SP670_0448 PE=4 SV=1 - [E0TS38_STRZ6]	1TMD	1				x
spr1945	choline binding protein PcpA	1TMD	2
spr1858	hypothetical protein	1TMD	1					x
spr1418	hypothetical protein	1TMD	1					x
spr0911	hypothetical protein	1TMD	1					x
spr0303	cell division protein FtsL	1TMD	1					x
spr0565	beta-galactosidase precursor	Cell Wall	17	x	x		x	x	x		x
spr0561	cell wall-associated serine proteinase precursor PrtA	Cell Wall	13	x	x	x	x		x	x	x
spr0328	cell wall surface anchor family protein	Cell Wall	13	x	x	x	x			x
Sph_0062	PblB	Cell Wall	9			x					x
spr1403	hypothetical protein	Cell Wall	10	x			x	x		x
SPN23F15110	collagen-like surface-anchored protein	Cell Wall	4				x			x
spr0057	beta-N-acetylhexosaminidase	Cell Wall	9	x	x		x		x
spr0440	endo-beta-N-acetylglucosaminidase	Cell Wall	8	x	x		x		x		x
SPT_1486	G5 domain family	Cell Wall	8				x			x	x
spr1652	cell wall surface anchor family protein	Cell Wall	8	x	x		x	x
spr1536	sialidase A precursor (neuraminidase A)	Cell Wall	7		x					x
spr0286	hyaluronate lyase precursor (hyaluronidase/hyase)	Cell Wall	7	x				x		x
spr0247	alkaline amylopullulanase	Cell Wall	7	x	x						x
SPH_1885	Cell wall surface anchor family protein OS=Streptococcus pneumoniae (strain Hungary19A-6) GN=SPH_1885 PE=4 SV=1 - [B1I7N4_STRPI]	Cell Wall	3			x
SPT_0501	Cell wall surface anchor family protein OS=Streptococcus pneumoniae (strain Taiwan19F-14) GN=SPT_0501 PE=4 SV=1 - [C1CPX2_STRZT]	Cell Wall	2			x
spr1771	subtilisin-like serine protease	Cell Wall	3	x
spr0075	cell wall surface anchor family protein	Cell Wall	2	x
SP670_0543	Cell wall surface anchor family protein OS=Streptococcus pneumoniae (strain 670-6B) GN=SP670_0543 PE=4 SV=1 - [E0TSK7_STRZ6]	Cell Wall	1			x
SP670_0541	Cell wall surface anchor family protein OS=Streptococcus pneumoniae (strain 670-6B) GN=SP670_0541 PE=4 SV=1 - [E0TSK5_STRZ6]	Cell Wall	1			x
SP_0462	Cell wall surface anchor family protein OS=Streptococcus pneumoniae serotype 4 (strain ATCC BAA-334 / TIGR4) GN=SP_0462 PE=1 SV=1 - [Q97SC3_STRPN]	Cell Wall	1			x
spr1042	immunoglobulin A1 protease	Cell Wall	16	x	x	x	x	x	x		x
spr0581	Zinc metalloprotease ZmpB	Cell Wall	17	x	x	x	x		x	x	x
SPG_1054	zinc metalloprotease ZmpD	Cell Wall	6		x				x	x
spr0659	branched chain amino acid ABC transporter amino acid-binding protein	Lipoprotein	5
spr1061	pneumococcal histidine triad protein A precursor	Lipoprotein	4		x
spr0884	foldase PrsA	Lipoprotein	5	x		x	x
SPT_1049	pneumococcal histidine triad protein B	Lipoprotein	4		x						x
spr1353	amino acid ABC transporter amino acid-binding protein	Lipoprotein	4				x	x	x
spr1251	amino acid ABC transporter amino acid-binding protein	Lipoprotein	3
spr1918	maltose/maltodextrin ABC transporter, maltose/maltodextrin-binding protein	Lipoprotein	4	x				x
spr1382	peptide ABC transporter substrate-binding protein	Lipoprotein	4	x						x
spr0583	pneumococcal surface protein	Lipoprotein	3		x
spr1975	zinc ABC transporter zinc-binding protein	Lipoprotein	3		x				x
spr0327	ABC transporter substrate-binding protein - oligopeptide transport	Lipoprotein	3					x
spr1645	ABC transporter substrate-binding protein	Lipoprotein	2				x
SP_1796	ABC transporter substrate-binding protein	Lipoprotein	2				x
spr0747	hypothetical protein	Lipoprotein	3	x					x
spr1382	oligopeptide-binding protein AliB	Lipoprotein	1
spr0174	hypothetical protein	Lipoprotein	1
spr1534	ABC transporter substrate-binding protein	Lipoprotein	1
spr1707	ABC transporter substrate-binding protein - oligopeptide transport	Lipoprotein	1							x
spr0904	hypothetical protein	Lipoprotein	1							x
SPH_2348	signal peptide, ysirk family protein	Lipoprotein	1							x
spr0799	hypothetical protein	Lipoprotein	2	x		x
spr1494	manganese ABC transporter substrate-binding protein	Lipoprotein	1		x
spr0679	peptidyl-prolyl cis-trans isomerase, cyclophilin-type	Lipoprotein	2	x	x
spr0092	CapD protein, required for the biosynthesis of type 1 capsular polysaccharide	mt1TMD	22	x	x	x	x	x	x		x
spr1868	hypothetical protein	mt1TMD	11	x		x		x
spr0641	P-type ATPase - copper transporter	mt1TMD	7			x		x	x
spr0857	competence protein CelB	mt1TMD	7			x	x	x	x
spr1677	choline ABC transporter permease	mt1TMD	6					x	x	x
spr1410	P-type ATPase - calcium transporter	mt1TMD	6							x
spr0012	cell division protein FtsH	mt1TMD	5
spr0905	cationic amino acid transporter	mt1TMD	5						x
spr1290	ABC transporter ATP-binding protein	mt1TMD	5						x
spr1547	hypothetical protein	mt1TMD	5
spr0781	SpoE family protein	mt1TMD	6	x			x			x
spr0343	sensor histidine kinase	mt1TMD	4
spr2010	DHH subfamily 1 protein	mt1TMD	4					x
spr1930	hypothetical protein	mt1TMD	4							x
spr1465	hypothetical protein	mt1TMD	4			x			x	x
spr1216	ABC transporter ATP-binding protein/permease	mt1TMD	5	x			x	x	x		x
spr0698	hypothetical protein	mt1TMD	3
spr1656	ABC transporter ATP-binding protein/permease	mt1TMD	3
spr0356	PTS system mannitol-specific IIBC components	mt1TMD	3			x
spr1289	ABC transporter ATP-binding protein/permease	mt1TMD	3			x
spr0259	phosphotransferase system, mannose-specific EIID	mt1TMD	3			x
spr0410	hypothetical protein	mt1TMD	3					x
spr1120	amino acid ABC transporter substrate-binding protein	mt1TMD	3				x
spr1459	glycosil transferase	mt1TMD	3					x		x
spr0091	hypothetical protein	mt1TMD	3				x		x
spr0897	hypothetical protein	mt1TMD	3	x
spr1496	hypothetical protein	mt1TMD	3								x
spr1887	ABC transporter ATP-binding protein/permease	mt1TMD	3							x
SPH_0459	galactosyl transferase CpsE	mt1TMD	3			x			x		x
spr0464	histidine kinase	mt1TMD	3	x	x
spr0242	determinant for enhanced expression of pheromone	mt1TMD	3				x	x	x
spr2042	sensor histidine kinase ComD	mt1TMD	3	x							x
SPH_1286	ABC-type multidrug/protein/lipid transport system, ATPase component	mt1TMD	2
spr0137	ABC transporter ATP-binding protein	mt1TMD	2
spr1473	sensor histidine kinase	mt1TMD	2
spr0601	hypothetical protein	mt1TMD	2
spr0099	amino acid ABC transporter permease	mt1TMD	2
spr0973	cell division protein FtsW	mt1TMD	2
spr1070	PTS system lactose-specific IIBC component	mt1TMD	2
spr1052	MATE efflux family protein	mt1TMD	2
spr1976	zinc ABC transporter permease	mt1TMD	2							x
SPH_1423	DNA translocase FtsK	mt1TMD	2			x
SP670_1174	ABC-type multidrug/protein/lipid transport system	mt1TMD	2				x
spr1863	competence protein CglB	mt1TMD	2					x
SP70585_1294	ABC transporter NBP/MSD fusion protein	mt1TMD	2
spr0220	iron ABC transporter permease	mt1TMD	2
spr0169	hypothetical protein	mt1TMD	2				x
spr1772	hypothetical protein	mt1TMD	2						x
spr1997	histidine kinase	mt1TMD	3	x
spr0314	hypothetical protein	mt1TMD	2					x
spr1927	hypothetical protein	mt1TMD	2			x
SP_0351	Capsular polysaccharide biosynthesis protein Cps4F OS=Streptococcus pneumoniae serotype 4 (strain ATCC BAA-334 / TIGR4) GN=cps4F PE=4 SV=1 - [Q97SJ5_STRPN]	mt1TMD	2
spr0608	HesA/MoeB/ThiF family protein	mt1TMD	2					x
spr1941	hypothetical protein	mt1TMD	2							x
spr0077	sensor histidine kinase	mt1TMD	2				x			x
spr1996	hypothetical protein	mt1TMD	2			x			x
spr1672	cation efflux system protein	mt1TMD	2			x			x
spr0505	PTS system beta-glucosides-specific IIABC components	mt1TMD	2			x	x
spr1982	D-alanine--poly(phosphoribitol) ligase subunit 1	mt1TMD	2						x
spr0780	PTS system fructose specific IIABC components	mt1TMD	2						x
spr1561	hypothetical protein	mt1TMD	2				x		x
SP_0527	sensor histidine kinase BlpH	mt1TMD	2				x		x
spr0034	hypothetical protein	mt1TMD	2					x	x
spr1770	toxin secretion ABC transporter, ATP-binding/permease	mt1TMD	2					x			x
spr0043	competence factor transporting ATP-binding/permease ComA	mt1TMD	2				x	x
SPN23F12140	V-type sodium ATP synthase subunit I OS=Streptococcus pneumoniae (strain ATCC 700669 / Spain 23F-1) GN=ntpI PE=4 SV=1 - [B8ZK36_STRPJ]	mt1TMD	1
SPCG_1313	Uncharacterized protein OS=Streptococcus pneumoniae (strain CGSP14) GN=SPCG_1313 PE=4 SV=1 - [B2IQ89_STRPS]	mt1TMD	1
SPCG_0857	ATP synthase subunit I OS=Streptococcus pneumoniae (strain CGSP14) GN=SPCG_0857 PE=4 SV=1 - [B2IP38_STRPS]	mt1TMD	1
spr0976	ABC transporter permease	mt1TMD	1
SPP_0390	Membrane protein, putative OS=Streptococcus pneumoniae (strain P1031) GN=SPP_0390 PE=4 SV=1 - [C1CIL8_STRZP]	mt1TMD	1
spr0559	hypothetical protein	mt1TMD	1
spr0439	hypothetical protein	mt1TMD	1
spr0409	glutamine ABC transporter substrate-binding protein	mt1TMD	2	x
SPG_1269	ABC transporter ATP-binding/permease	mt1TMD	1
spr1742	hypothetical protein	mt1TMD	2	x
spr0826	hypothetical protein	mt1TMD	1
spr1849	PTS system ascorbate-specific transporter subunit IIC	mt1TMD	1
spr1706	oligopeptide ABC transporter, permease AmiC	mt1TMD	1
spr0667	cell division ABC transporter, permease FtsX	mt1TMD	1
spr0533	amino acid ABC transporter permease	mt1TMD	1
spr0180	cardiolipin synthetase	mt1TMD	2	x
SP_1797	ABC transporter permease	mt1TMD	1
spr0062	PTS system IID component	mt1TMD	1
spr1802	hypothetical protein	mt1TMD	1
spr2024	ABC transporter permease	mt1TMD	1
spr1411	cation efflux family protein	mt1TMD	1
SPN23F10860	lactose-specific phosphotransferase system (PTS), IIBC component 2	mt1TMD	1
spr1599	hypothetical protein	mt1TMD	1
spr0579	sensor histidine kinase	mt1TMD	1
SPG_1284	bacteriocine associated ABC transporter permease	mt1TMD	1
spr0082	ABC transporter permease	mt1TMD	1
SPAP_1214	PTS system cellobiose-specific transporter subunit IIC	mt1TMD	1
spr1380	ABC transporter	mt1TMD	1
spr1815	sensor histidine kinase	mt1TMD	1
spr1778	hemolysin	mt1TMD	1
spr1533	ABC transporter permease	mt1TMD	1
spr1206	hypothetical protein	mt1TMD	1
spr0529	VncS, histidine kinase	mt1TMD	1
SPH_2144	histidine kinase	mt1TMD	1
spr1826	hypothetical protein	mt1TMD	1							x
spr0106	transporter, truncation	mt1TMD	1							x
spr1596	CorA - magnesium and cobalt transporter	mt1TMD	1			x
spr1237	hypothetical protein	mt1TMD	1			x
spr0510	hypothetical protein	mt1TMD	1			x
spr0241	phosphatidate cytidylyltransferase	mt1TMD	1			x
SPN23F03250	Oligosaccharide repeat unit polymerase Wzy OS=Streptococcus pneumoniae (strain ATCC 700669 / Spain 23F-1) GN=wzy PE=4 SV=1 - [B8ZL67_STRPJ]	mt1TMD	1			x
SPH_0463	Polysaccharide polymerase Cps19aI OS=Streptococcus pneumoniae (strain Hungary19A-6) GN=SPH_0463 PE=4 SV=1 - [B1I972_STRPI]	mt1TMD	1			x
SPD_0319	undecaprenylphosphate glucosephosphotransferase Cps2E	mt1TMD	1			x
SPAP_0196	Uncharacterized protein OS=Streptococcus pneumoniae (strain AP200) GN=SPAP_0196 PE=4 SV=1 - [E0SUK4_STRZA]	mt1TMD	1			x
SP670_0426	Oligosaccharide repeat unit polymerase Wzy OS=Streptococcus pneumoniae (strain 670-6B) GN=SP670_0426 PE=4 SV=1 - [E0TRN8_STRZ6]	mt1TMD	1			x
SP670_0401	Uncharacterized protein OS=Streptococcus pneumoniae (strain 670-6B) GN=SP670_0401 PE=4 SV=1 - [E0TRL3_STRZ6]	mt1TMD	1			x
spr1641	Mg2+ transporter	mt1TMD	1
SP670_0089	PblA OS=Streptococcus pneumoniae (strain 670-6B) GN=SP670_0089 PE=4 SV=1 - [E0TNX1_STRZ6]	mt1TMD	1
spr1894	sensor histidine kinase PnpS	mt1TMD	1						x
spr1528	PTS system IIBC components	mt1TMD	1						x
spr1280	hypothetical protein	mt1TMD	1						x
spr1119	hypothetical protein	mt1TMD	1						x
spr0755	glycerol-3-phosphate acyltransferase PlsY	mt1TMD	1						x
SP70585_2243	Sugar/sodium symporter OS=Streptococcus pneumoniae (strain 70585) GN=SP70585_2243 PE=4 SV=1 - [C1CAW2_STRP7]	mt1TMD	1						x
SP_1798	ABC transporter permease	mt1TMD	1						x
SPCG_1694	PTS system IIABC components	mt1TMD	1		x
spr2036	ABC transporter permease	mt1TMD	1
spr1657	ABC transporter ATP-binding protein/permease	mt1TMD	1
spr1566	PTS system IIABC components	mt1TMD	1
spr0282	cellobiose phosphotransferase system IIC component	mt1TMD	1
SPT_0347	putative otitis media-associated H10	mt1TMD	1								x
spr1923	hypothetical protein	mt1TMD	1								x
spr1269	prolipoprotein diacylglyceryl transferase	mt1TMD	1								x
spr0568	hypothetical protein	mt1TMD	1								x
SPCG_2133	sugar ABC transporter permease	mt1TMD	1								x
SP670_2310	putative ABC-type sugar transport system permease	mt1TMD	1								x
SP_0332	hypothetical protein	mt1TMD	1								x
spr1292	hypothetical protein	mt1TMD	1				x
spr1150	polysaccharide biosynthesis protein	mt1TMD	2	x			x
spr0814	hypothetical protein	mt1TMD	1				x
spr0804	hypothetical protein	mt1TMD	1				x
spr0708	sensor histidine kinase CiaH	mt1TMD	1				x
spr0468	hypothetical protein	mt1TMD	2	x			x
SPH_1242	TraG/TraD family protein OS=Streptococcus pneumoniae (strain Hungary19A-6) GN=SPH_1242 PE=4 SV=1 - [B1IBT2_STRPI]	mt1TMD	1				x
SPG_0487	Bacteriocin BlpN OS=Streptococcus pneumoniae serotype 19F (strain G54) GN=blpN PE=4 SV=1 - [B5E251_STRP4]	mt1TMD	1				x
SP670_1187	TraG/TraD family protein OS=Streptococcus pneumoniae (strain 670-6B) GN=SP670_1187 PE=4 SV=1 - [E0TN51_STRZ6]	mt1TMD	1				x
SP670_1186	Uncharacterized protein OS=Streptococcus pneumoniae (strain 670-6B) GN=SP670_1186 PE=4 SV=1 - [E0TN50_STRZ6]	mt1TMD	1				x
SP_2120	hypothetical protein	mt1TMD	1				x
spr1968	PTS system IIC component	mt1TMD	1					x
spr1885	ABC transporter ATP-binding protein/permease	mt1TMD	1					x
spr1873	hypothetical protein	mt1TMD	1					x
spr1142	hypothetical protein	mt1TMD	1					x
spr0695	hypothetical protein	mt1TMD	1					x
spr0574	ribonuclease BN	mt1TMD	1	x
spr1995	choline binding protein A	Secretory	15	x	x	x	x		x		x
SP_1326	neuraminidase	Secretory	5			x			x
spr0908	pneumococcal histidine triad protein E precursor	Secretory	5	x	x	x			x
SP670_2305	blood group A- and B-cleaving endo-beta-galactosidase	Secretory	4			x	x		x
spr2021	general stress protein GSP-781	Secretory	4	x	x			x	x
spr0867	endo-beta-N-acetylglucosaminidase	Secretory	4		x		x	x
spr1178	hypothetical protein	Secretory	2					x
spr1431	1,4-beta-N-acetylmuramidase	Secretory	3	x	x					x
SP_2136	choline binding protein PcpA	Secretory	2		x		x
spr0931	hypothetical protein	Secretory	3	x	x
spr0831	choline binding protein E	Secretory	3	x			x	x
spr0108	hypothetical protein	Secretory	1
SP70585_2328	choline binding protein D	Secretory	1
spr1267	hypothetical protein	Secretory	1
spr1903	UTP-glucose-1-phosphate uridylyltransferase	Secretory	2	x
